# Supplementary material for: Inflammatory Bowel Disease Mediates the Causal Relationship Between Gut Microbiota and Colorectal Cancer: Identification of Therapeutic Targets and Predictive Modeling
Source: J Cancer. 2025 Sep 22;16(13):4008–28. doi: 10.7150/jca.114687 (PMC12491167; doi:10.7150/jca.114687)
Supplement: Supplementary file 2 — Supplementary tables 2-20. [file jcav16p4008s2.xlsx]

## Sheet: Content
Supplementary File 2
Table S12: 8780 SNPs used to instrument the 211 gut microbiota taxa.
Table S13: Genetic variants used to instrument inflammatory bowel disease using FinnGen GWAS data.
Table S14: Genetic variants used to instrument inflammatory bowel disease using IIBDGC GWAS data.
Table S15: Genetic variants used to instrument inflammatory bowel disease using Mbatchou J et al.’s GWAS data.
Table S16: Genetic variants used to instrument colorectal cancer using Huyghe JR et al.’s GWAS data.
Table S17: Genetic variants used to instrument colorectal cancer using Ishigaki K et al.’s GWAS data.
Table S18: Detailed results of SNP mapping to genes in the casual pathway where inflammatory bowel disease (FinnGen dataset) mediated the effect of Alcaligenaceae on colorectal cancer (Huyghe JR et al.).
Table S19: Detailed results of SNP mapping to genes in the casual pathways where inflammatory bowel disease (IIBDGC dataset) mediated the effects of Streptococcus, unknown genus (id.1868), and Peptococcus on colorectal cancer (Huyghe JR et al.).
Table S20: Detailed results of SNP mapping to genes in the casual pathways where inflammatory bowel disease (Mbatchou J et al.) mediated the effects of class Actinobacteria, Bifidobacteriaceae, Eubacterium coprostanoligenes group, Bifidobacterium, RuminococcaceaeUCG011, unknown genus (id.1868), Bifidobacteriales, and phylum Actinobacteria on colorectal cancer (Ishigaki K et al.).

## Sheet: Table S12
Table S12: 8780 SNPs used to instrument the 211 gut microbiota taxa.
Abbreviation: CHR, chromosome; POS, the position on the chromosome; SNP, single-nucleotide polymorphism; OA, other allele; EA, effect allele; β, effect size; SE, standard error; Pval, P-value; Eaf, effect allele frequency.
	Gut microbes taxa	CHR	POS	SNP	OA	EA	β	SE	Pval	N	Ncohorts	MAF
1	family.Oxalobacteraceae.id.2966	3	171948599	rs7643618	G	A	0.123301	0.0229928	8.82e-08	5167	23	0.340655
2	family.Oxalobacteraceae.id.2966	3	171947435	rs4428215	A	G	0.12561	0.0230053	4.88e-08	5167	23	0.341454
3	family.Oxalobacteraceae.id.2966	3	171945349	rs13073573	C	T	0.122145	0.0234435	2.12e-07	5167	23	0.334465
4	family.Oxalobacteraceae.id.2966	3	171949107	rs7644098	G	C	0.122924	0.0229913	9.42e-08	5167	23	0.340655
5	family.Oxalobacteraceae.id.2966	3	171963967	rs4481179	C	G	0.121411	0.0229976	1.32e-07	5168	23	0.332668
6	family.Oxalobacteraceae.id.2966	3	171964223	rs12635823	A	G	0.120669	0.0229985	1.55e-07	5168	23	0.333866
7	family.Oxalobacteraceae.id.2966	3	171945179	rs2132164	G	C	0.12282	0.0234444	1.83e-07	5167	23	0.334864
8	family.Oxalobacteraceae.id.2966	3	171943511	rs4423796	C	T	0.122491	0.0234497	1.91e-07	5165	23	0.338458
9	family.Oxalobacteraceae.id.2966	3	171946171	rs4525896	G	A	0.122645	0.0234536	1.97e-07	5167	23	0.308307
10	family.Oxalobacteraceae.id.2966	3	171943473	rs7428410	C	T	0.12243	0.0234642	2.05e-07	5167	23	0.307508
11	family.Oxalobacteraceae.id.2966	3	171938814	rs6772385	C	A	0.119683	0.0232439	2.77e-07	5167	23	0.308107
12	family.Oxalobacteraceae.id.2966	6	38550301	rs1569853	C	T	-0.140043	0.0281704	7.45e-07	4997	22	0.072085
13	family.Oxalobacteraceae.id.2966	3	171948011	rs34124854	C	T	0.122064	0.0234366	2.24e-07	5167	23	0.336462
14	family.Oxalobacteraceae.id.2966	3	171943956	rs4894821	G	A	0.121915	0.0234472	2.29e-07	5167	23	0.332867
15	family.Oxalobacteraceae.id.2966	3	171943017	rs1317940	A	G	0.12158	0.0234479	2.39e-07	5167	23	0.335064
16	family.Oxalobacteraceae.id.2966	3	171937014	rs6445047	C	T	0.120353	0.0232448	2.52e-07	5168	23	0.308706
17	family.Oxalobacteraceae.id.2966	3	171939001	rs6445049	T	G	0.119905	0.0232395	2.64e-07	5167	23	0.309505
18	family.Oxalobacteraceae.id.2966	3	171941542	rs6782568	C	A	0.120794	0.0234684	2.73e-07	5167	23	0.307308
19	family.Oxalobacteraceae.id.2966	3	171950664	rs4622921	A	G	0.120983	0.0234282	2.79e-07	5167	23	0.33726
20	family.Oxalobacteraceae.id.2966	3	171941702	rs6785343	C	T	0.120297	0.023466	3.09e-07	5167	23	0.307508
21	family.Oxalobacteraceae.id.2966	6	38543377	rs17543178	A	G	-0.134198	0.0281878	2.07e-06	4997	22	0.072085
22	family.Oxalobacteraceae.id.2966	3	171950222	rs4243424	C	T	0.120167	0.02343	3.36e-07	5167	23	0.336661
23	family.Oxalobacteraceae.id.2966	3	171949612	rs35327886	A	G	0.12011	0.0234277	3.39e-07	5167	23	0.336661
24	family.Oxalobacteraceae.id.2966	3	171950933	rs4280664	G	A	0.120022	0.0234316	3.47e-07	5167	23	0.336661
25	family.Oxalobacteraceae.id.2966	3	171937813	rs7625948	C	G	0.118683	0.0232474	3.53e-07	5167	23	0.309305
26	family.Oxalobacteraceae.id.2966	3	171949971	rs13060354	A	G	0.11993	0.023431	3.56e-07	5167	23	0.336661
27	family.Oxalobacteraceae.id.2966	3	171950149	rs4243423	A	G	0.11967	0.0234308	3.76e-07	5167	23	0.336861
28	family.Oxalobacteraceae.id.2966	6	38560242	rs73733941	C	T	-0.135461	0.0281886	1.72e-06	4997	22	0.071685
29	family.Oxalobacteraceae.id.2966	9	87514407	rs736744	T	C	0.105642	0.0200648	1.49e-07	5167	23	0.386382
30	family.Oxalobacteraceae.id.2966	3	171938762	rs6445048	A	G	0.117632	0.0232378	4.24e-07	5167	23	0.309505
31	family.Oxalobacteraceae.id.2966	6	38554158	rs73733937	A	G	-0.137186	0.028175	1.3e-06	4997	22	0.071685
32	family.Oxalobacteraceae.id.2966	6	38553649	rs73733936	T	C	-0.137119	0.0281728	1.32e-06	4997	22	0.071685
33	family.Oxalobacteraceae.id.2966	6	38539380	rs75858443	C	T	-0.133138	0.0282109	2.69e-06	4995	22	0.072484
34	family.Oxalobacteraceae.id.2966	6	38562493	rs73733942	C	T	-0.136001	0.0281782	1.54e-06	4997	22	0.071685
35	family.Oxalobacteraceae.id.2966	6	38553395	rs76405250	T	C	-0.135951	0.0281743	1.62e-06	4997	22	0.071685
36	family.Oxalobacteraceae.id.2966	6	38573677	rs58167057	G	A	-0.130564	0.0281791	4.03e-06	4997	22	0.071086
37	family.Oxalobacteraceae.id.2966	3	171951366	rs4605578	A	G	0.117546	0.0234334	5.89e-07	5167	23	0.336661
38	family.Oxalobacteraceae.id.2966	22	37421469	rs6000536	T	C	-0.118383	0.0241355	7.39e-07	5166	23	0.270168
39	family.Oxalobacteraceae.id.2966	3	171951359	rs4287929	G	A	0.116619	0.0234339	7.21e-07	5167	23	0.334465
40	family.Oxalobacteraceae.id.2966	3	171951160	rs4364195	A	G	0.116328	0.0234356	7.67e-07	5167	23	0.336861
41	family.Oxalobacteraceae.id.2966	6	38565117	rs77722911	C	A	-0.132832	0.0281841	2.74e-06	4997	22	0.071685
42	family.Oxalobacteraceae.id.2966	6	38578701	rs73733958	G	T	-0.131662	0.0281919	3.33e-06	4997	22	0.072085
43	family.Oxalobacteraceae.id.2966	6	38578557	rs73733956	G	A	-0.13144	0.028195	3.48e-06	4997	22	0.071885
44	family.Oxalobacteraceae.id.2966	9	87530935	rs10868238	C	T	0.0988926	0.0200549	8.33e-07	5168	23	0.429113
45	family.Oxalobacteraceae.id.2966	9	87508137	rs11140800	A	C	0.0970881	0.0200735	1.35e-06	5166	23	0.394569
46	family.Oxalobacteraceae.id.2966	9	87500772	rs10465181	T	C	0.0964079	0.0200128	1.51e-06	5165	23	0.386981
47	family.Oxalobacteraceae.id.2966	9	87491253	rs10780691	T	C	0.093461	0.0196891	2.17e-06	5168	23	0.345248
48	family.Oxalobacteraceae.id.2966	15	93941937	rs111966731	C	T	0.204031	0.0445746	4.56e-06	4387	17	0.053914
49	family.Oxalobacteraceae.id.2966	9	87500815	rs10746751	T	C	0.0953986	0.0200134	1.95e-06	5165	23	0.386981
50	family.Oxalobacteraceae.id.2966	9	87484613	rs4877289	G	A	0.0929556	0.0196758	2.31e-06	5168	23	0.384585
51	family.Oxalobacteraceae.id.2966	9	87507590	rs10780692	T	C	0.0936918	0.0200686	3.02e-06	5167	23	0.434904
52	family.Oxalobacteraceae.id.2966	11	620927	rs12360820	C	A	0.11959	0.026113	4.92e-06	5168	23	0.243011
53	family.Oxalobacteraceae.id.2966	11	610277	rs11246212	C	T	0.13607	0.0291797	4.51e-06	5130	22	0.196286
54	family.Oxalobacteraceae.id.2966	2	16056779	rs934049	A	G	0.109751	0.0238636	4.21e-06	4951	21	0.078874
55	family.Pasteurellaceae.id.3689	6	55448491	rs9382510	T	C	-0.0881865	0.0169965	2.48e-07	9410	24	0.321885
56	family.Pasteurellaceae.id.3689	6	129224488	rs12191680	G	C	0.102214	0.0197189	3.05e-07	9408	24	0.185903
57	family.Pasteurellaceae.id.3689	9	105650242	rs78909003	C	T	-0.241159	0.0498372	2.05e-06	3638	8	0.014776
58	family.Pasteurellaceae.id.3689	6	55452880	rs7740611	C	A	-0.0876224	0.0170197	3.08e-07	9410	24	0.313498
59	family.Pasteurellaceae.id.3689	6	55456654	rs7771624	C	A	-0.0860971	0.0170245	4.94e-07	9412	24	0.313698
60	family.Pasteurellaceae.id.3689	11	9951672	rs10840326	G	C	-0.0717634	0.0149229	1.44e-06	9154	23	0.348243
61	family.Pasteurellaceae.id.3689	5	26602662	rs55676407	A	G	0.134301	0.0292184	3.41e-06	8020	20	0.035543
62	family.Pasteurellaceae.id.3689	10	94306385	rs76022354	T	C	0.24289	0.0500406	1.83e-06	3692	9	0.022364
63	family.Pasteurellaceae.id.3689	5	26531908	rs72756943	A	G	0.13988	0.0303029	3.35e-06	8020	20	0.033147
64	family.Pasteurellaceae.id.3689	6	55456232	rs4132989	T	C	-0.0840061	0.0171281	1.18e-06	9408	24	0.271965
65	family.Pasteurellaceae.id.3689	20	57274077	rs6092684	T	A	0.0684647	0.014674	3.44e-06	9366	23	0.383187
66	family.Pasteurellaceae.id.3689	22	26891808	rs4822728	C	T	0.0685479	0.0149032	4.72e-06	9412	24	0.376398
67	family.Pasteurellaceae.id.3689	12	115491973	rs35510	G	A	0.122729	0.0264958	4.02e-06	8671	20	0.071286
68	family.Pasteurellaceae.id.3689	12	115493337	rs35509	A	G	0.122352	0.0265121	4.39e-06	8671	20	0.071286
69	family.Pasteurellaceae.id.3689	9	22718481	rs10965428	A	C	-0.119902	0.0258219	4.29e-06	8873	23	0.106829
70	family.Peptococcaceae.id.2024	8	3579713	rs7009013	T	C	0.0884815	0.0185933	3.59e-06	10717	24	0.252995
71	family.Peptococcaceae.id.2024	8	28614217	rs35703006	T	G	0.0812655	0.0164355	4.95e-07	10715	24	0.195288
72	family.Peptococcaceae.id.2024	8	28618898	rs9644052	T	C	0.0817261	0.0166726	7.34e-07	10444	23	0.179712
73	family.Peptococcaceae.id.2024	8	3580757	rs4990837	G	A	0.0910387	0.0185869	1.74e-06	10718	24	0.252995
74	family.Peptococcaceae.id.2024	8	3582884	rs2720807	G	C	0.0927122	0.0189884	1.77e-06	10719	24	0.20607
75	family.Peptococcaceae.id.2024	8	3580082	rs7837830	A	G	0.0894884	0.018598	2.7e-06	10718	24	0.248802
76	family.Peptococcaceae.id.2024	10	129175962	rs150600492	C	A	0.135774	0.0289757	2.31e-06	9761	18	0.030751
77	family.Peptococcaceae.id.2024	13	113561082	rs75898026	G	A	-0.0821779	0.0173541	2.02e-06	10444	23	0.135783
78	family.Peptococcaceae.id.2024	3	182984048	rs12634826	G	T	-0.0739885	0.0150931	1.01e-06	10381	22	0.1877
79	family.Peptococcaceae.id.2024	8	3579766	rs6558812	G	A	0.0876504	0.0185973	4.35e-06	10717	24	0.248203
80	family.Peptococcaceae.id.2024	10	129167919	rs61870295	A	G	0.133876	0.02887	2.76e-06	9761	18	0.050519
81	family.Peptococcaceae.id.2024	10	129173879	rs61870296	G	A	0.133822	0.0289962	3.2e-06	9761	18	0.030751
82	family.Peptococcaceae.id.2024	2	188895743	rs12992764	G	T	0.0684213	0.0141137	1.46e-06	10444	23	0.284145
83	family.Peptococcaceae.id.2024	3	182987515	rs3811732	G	A	-0.0724172	0.0148499	1.26e-06	10381	22	0.196086
84	family.Peptococcaceae.id.2024	9	9423378	rs117452796	G	A	-0.257982	0.0549569	3.15e-06	3161	10	0.024161
85	family.Peptococcaceae.id.2024	5	89252884	rs75430375	T	C	-0.147941	0.0317498	3.41e-06	8375	14	0.041334
86	family.Peptostreptococcaceae.id.2042	10	17012888	rs61841475	G	A	0.073744	0.0142041	1.73e-07	16060	24	0.196486
87	family.Peptostreptococcaceae.id.2042	10	17019559	rs61841503	A	G	0.0919658	0.0161331	9.8e-09	15333	23	0.078674
88	family.Peptostreptococcaceae.id.2042	10	17023116	rs11595451	C	T	0.0904434	0.0162037	1.85e-08	15252	22	0.074081
89	family.Peptostreptococcaceae.id.2042	10	16999566	rs61844362	T	C	0.0807751	0.0148625	5.78e-08	15332	23	0.090655
90	family.Peptostreptococcaceae.id.2042	10	17014995	rs41335345	C	T	0.0856692	0.0161873	9.59e-08	15333	23	0.076677
91	family.Peptostreptococcaceae.id.2042	4	171180190	rs4692811	T	C	0.0642075	0.0126913	4.21e-07	16061	24	0.339457
92	family.Peptostreptococcaceae.id.2042	10	17004193	rs76209010	C	A	0.0781827	0.014766	1.21e-07	15333	23	0.134784
93	family.Peptostreptococcaceae.id.2042	10	16995326	rs61844361	T	C	0.0786646	0.0148699	1.36e-07	15332	23	0.086861
94	family.Peptostreptococcaceae.id.2042	4	171175867	rs80159630	T	C	0.0634303	0.0126877	5.66e-07	16061	24	0.339657
95	family.Peptostreptococcaceae.id.2042	10	17012793	rs61841473	G	A	0.0733006	0.0142027	2.04e-07	16060	24	0.196486
96	family.Peptostreptococcaceae.id.2042	4	171175320	rs17661170	A	G	0.0633438	0.0126852	5.95e-07	16061	24	0.342652
97	family.Peptostreptococcaceae.id.2042	10	17012815	rs61841474	A	T	0.0730688	0.0142035	2.22e-07	16060	24	0.196685
98	family.Peptostreptococcaceae.id.2042	10	17012333	rs7899152	A	G	0.0730301	0.0142024	2.24e-07	16060	24	0.196286
99	family.Peptostreptococcaceae.id.2042	10	17017337	rs11594134	T	C	0.0838223	0.0161904	1.97e-07	15333	23	0.077077
100	family.Peptostreptococcaceae.id.2042	10	17012522	rs113922985	C	T	0.0729965	0.0142022	2.27e-07	16060	24	0.196685
101	family.Peptostreptococcaceae.id.2042	10	16992570	rs61844360	G	A	0.0775576	0.0148645	2e-07	15328	23	0.094449
102	family.Peptostreptococcaceae.id.2042	10	16992132	rs74668791	T	G	0.0778482	0.0148729	1.95e-07	15332	23	0.08766
103	family.Peptostreptococcaceae.id.2042	10	17011440	rs11591519	G	A	0.084068	0.0162048	1.79e-07	15254	22	0.076877
104	family.Peptostreptococcaceae.id.2042	9	16786784	rs12377846	A	C	-0.252	0.0511627	7.26e-07	3736	5	0.024161
105	family.Peptostreptococcaceae.id.2042	10	17004530	rs61841463	C	T	0.0771109	0.014826	2.1e-07	15332	23	0.110024
106	family.Peptostreptococcaceae.id.2042	10	16983075	rs7075681	G	C	0.0761934	0.0148715	3.51e-07	15333	23	0.08746
107	family.Peptostreptococcaceae.id.2042	10	17012259	rs61841472	T	C	0.0724178	0.0142326	3.18e-07	16060	24	0.176917
108	family.Peptostreptococcaceae.id.2042	10	17008873	rs7913601	C	T	0.0767056	0.0148215	2.47e-07	15333	23	0.108027
109	family.Peptostreptococcaceae.id.2042	10	17004938	rs61841466	G	A	0.0767331	0.0148589	2.45e-07	15332	23	0.090855
110	family.Peptostreptococcaceae.id.2042	10	17004264	rs78114045	C	T	0.0767527	0.0148642	2.47e-07	15332	23	0.086661
111	family.Peptostreptococcaceae.id.2042	10	17012231	rs41526049	C	T	0.0721098	0.0142327	3.55e-07	16060	24	0.176717
112	family.Peptostreptococcaceae.id.2042	10	17012163	rs61841471	G	T	0.0721393	0.0142445	3.61e-07	16060	24	0.168131
113	family.Peptostreptococcaceae.id.2042	10	17005438	rs61841467	A	G	0.076419	0.0148645	2.78e-07	15332	23	0.086661
114	family.Peptostreptococcaceae.id.2042	8	26726641	rs2644627	G	C	-0.0558506	0.011224	6.33e-07	16059	24	0.366613
115	family.Peptostreptococcaceae.id.2042	13	77351196	rs9573937	G	A	-0.0693637	0.0142907	1.71e-06	16061	24	0.110224
116	family.Peptostreptococcaceae.id.2042	10	17014682	rs61841477	C	A	0.0812273	0.0160944	3.7e-07	15333	23	0.101238
117	family.Peptostreptococcaceae.id.2042	22	37976422	rs59987323	T	C	-0.0537078	0.011443	2.7e-06	15584	23	0.476837
118	family.Peptostreptococcaceae.id.2042	8	26729741	rs483392	G	A	-0.0546273	0.0112252	1.12e-06	16046	24	0.379393
119	family.Peptostreptococcaceae.id.2042	10	16979714	rs41289305	T	C	0.0749508	0.0149699	6.75e-07	15332	23	0.087859
120	family.Peptostreptococcaceae.id.2042	10	16979268	rs61841445	G	C	0.0750143	0.0150044	6.91e-07	15332	23	0.08746
121	family.Peptostreptococcaceae.id.2042	10	16980598	rs61841447	T	C	0.0749527	0.0150054	7.14e-07	15332	23	0.086861
122	family.Peptostreptococcaceae.id.2042	13	77332367	rs73235371	C	T	-0.0682241	0.0141982	1.86e-06	16059	24	0.117812
123	family.Peptostreptococcaceae.id.2042	13	77338074	rs9573934	T	C	-0.0687189	0.0141533	1.73e-06	16059	24	0.114018
124	family.Peptostreptococcaceae.id.2042	13	77347192	rs9573936	G	C	-0.0684138	0.0142034	2.02e-06	16060	24	0.111621
125	family.Peptostreptococcaceae.id.2042	18	65324280	rs75819860	A	T	0.126264	0.0268383	2.49e-06	11697	15	0.020767
126	family.Peptostreptococcaceae.id.2042	10	16987129	rs34683673	G	C	0.073687	0.0149951	9.7e-07	15332	23	0.095248
127	family.Peptostreptococcaceae.id.2042	7	46710977	rs117020988	T	C	0.182411	0.0372126	1.03e-06	6831	10	0.044329
128	family.Peptostreptococcaceae.id.2042	3	151781175	rs1520207	T	C	0.0525658	0.0112476	3.17e-06	16057	24	0.476438
129	family.Peptostreptococcaceae.id.2042	13	77346105	rs4328317	T	G	-0.0669596	0.0141573	2.89e-06	16059	24	0.135383
130	family.Peptostreptococcaceae.id.2042	13	77334213	rs11616274	C	G	-0.067674	0.0142133	2.41e-06	16058	24	0.113219
131	family.Peptostreptococcaceae.id.2042	10	16976618	rs2883972	A	G	0.0734732	0.0149817	9.8e-07	15333	23	0.100439
132	family.Peptostreptococcaceae.id.2042	3	151754930	rs1098907	A	T	0.0520184	0.011254	3.88e-06	16060	24	0.489617
133	family.Peptostreptococcaceae.id.2042	7	44312824	rs76982728	C	T	0.124203	0.0266923	3.24e-06	11185	14	0.125399
134	family.Peptostreptococcaceae.id.2042	4	171190124	rs4557228	C	T	0.0576902	0.0124528	3.39e-06	16054	24	0.387181
135	family.Peptostreptococcaceae.id.2042	4	171199439	rs57768785	G	A	0.0576111	0.0124485	3.44e-06	16053	24	0.386981
136	family.Peptostreptococcaceae.id.2042	13	77368132	rs17747079	A	G	-0.0657847	0.014004	3e-06	16054	24	0.113419
137	family.Peptostreptococcaceae.id.2042	7	46708867	rs117680446	G	A	0.182916	0.0377667	1.39e-06	6628	9	0.04373
138	family.Peptostreptococcaceae.id.2042	3	151759915	rs842523	T	C	0.0516328	0.0112547	4.56e-06	16061	24	0.489217
139	family.Peptostreptococcaceae.id.2042	2	119992399	rs1963247	G	T	-0.0532751	0.0113899	2.83e-06	15505	22	0.00639
140	family.Peptostreptococcaceae.id.2042	4	171203160	rs12640117	C	T	0.0567307	0.0123967	4.4e-06	16054	24	0.388379
141	family.Peptostreptococcaceae.id.2042	13	77342887	rs9565296	C	T	-0.0669812	0.0142112	3.2e-06	16059	24	0.11222
142	family.Peptostreptococcaceae.id.2042	4	171203108	rs12645967	G	C	0.0564371	0.0123992	4.97e-06	16054	24	0.373802
143	family.Peptostreptococcaceae.id.2042	13	77340479	rs4142197	C	G	-0.0659013	0.0141504	4.01e-06	16059	24	0.141773
144	family.Peptostreptococcaceae.id.2042	13	77349406	rs1981301	G	A	-0.0667232	0.014243	3.8e-06	16061	24	0.134185
145	family.Peptostreptococcaceae.id.2042	13	77358168	rs12586021	C	T	-0.0655446	0.0140709	4.24e-06	16061	24	0.11242
146	family.Peptostreptococcaceae.id.2042	13	77354479	rs2328994	C	T	-0.0653301	0.0139816	3.97e-06	16061	24	0.133786
147	family.Peptostreptococcaceae.id.2042	4	14324623	rs10805326	A	G	0.0566637	0.012276	4.03e-06	16061	24	0.351038
148	family.Peptostreptococcaceae.id.2042	13	77369176	rs7326261	G	A	-0.0648901	0.0140357	4.75e-06	16054	24	0.130391
149	family.Peptostreptococcaceae.id.2042	10	16989892	rs4747289	A	G	0.064634	0.013838	2.94e-06	16061	24	0.279752
150	family.Peptostreptococcaceae.id.2042	7	46740334	rs76762387	G	T	0.175281	0.0372882	2.73e-06	6768	9	0.049321
151	family.Peptostreptococcaceae.id.2042	7	46708427	rs117644882	C	T	0.177832	0.0377919	2.8e-06	6629	9	0.04373
152	family.Porphyromonadaceae.id.943	9	2233969	rs10119172	G	C	-0.0737324	0.014259	1.32e-07	18022	24	0.236621
153	family.Porphyromonadaceae.id.943	9	2217340	rs60884758	T	C	-0.0705762	0.013939	2.66e-07	18016	24	0.185503
154	family.Porphyromonadaceae.id.943	9	2230049	rs10965294	C	G	-0.0700585	0.0142543	5.34e-07	18026	24	0.174321
155	family.Porphyromonadaceae.id.943	9	2229141	rs10757293	T	C	-0.0670486	0.014146	1.34e-06	18027	24	0.217652
156	family.Porphyromonadaceae.id.943	9	2234922	rs10217465	G	A	-0.0714172	0.0145181	5.48e-07	17547	23	0.255791
157	family.Porphyromonadaceae.id.943	9	2229335	rs2093835	T	G	-0.0683988	0.014155	7.71e-07	18028	24	0.223442
158	family.Porphyromonadaceae.id.943	9	2229388	rs10811676	C	T	-0.0688957	0.0142699	7.46e-07	18027	24	0.210064
159	family.Porphyromonadaceae.id.943	9	2232988	rs7851755	G	T	-0.0680106	0.0142348	9.93e-07	18025	24	0.232628
160	family.Porphyromonadaceae.id.943	9	2218425	rs10811655	C	G	-0.065883	0.0139409	1.5e-06	18022	24	0.186502
161	family.Porphyromonadaceae.id.943	9	2206297	rs10965204	G	A	-0.0642228	0.0132336	1.04e-06	17547	23	0.1873
162	family.Porphyromonadaceae.id.943	9	138076081	rs10858364	T	G	0.055316	0.012085	4.31e-06	18028	24	0.332668
163	family.Porphyromonadaceae.id.943	3	62035586	rs17065783	G	A	-0.059133	0.0122235	1.79e-06	18028	24	0.261581
164	family.Porphyromonadaceae.id.943	3	62034833	rs1125465	C	T	-0.0590115	0.0122487	1.93e-06	18028	24	0.240016
165	family.Porphyromonadaceae.id.943	9	2231608	rs10811677	G	T	-0.0671873	0.014264	1.5e-06	18026	24	0.22524
166	family.Porphyromonadaceae.id.943	3	62035563	rs17065781	T	G	-0.0583917	0.0122227	2.4e-06	18028	24	0.261581
167	family.Porphyromonadaceae.id.943	9	2227477	rs10811672	A	T	-0.0677383	0.0147407	2.1e-06	18025	24	0.128794
168	family.Porphyromonadaceae.id.943	7	69037529	rs1029811	G	T	0.067331	0.0145462	2.91e-06	18026	24	0.119409
169	family.Porphyromonadaceae.id.943	7	69251692	rs6953849	G	A	0.0718149	0.0150724	2.44e-06	18028	24	0.115815
170	family.Porphyromonadaceae.id.943	3	189854046	rs3111851	G	C	0.0581896	0.0121147	2.19e-06	18024	24	0.290735
171	family.Porphyromonadaceae.id.943	7	69048815	rs2851493	G	T	0.0661171	0.0145467	4.84e-06	18026	24	0.119409
172	family.Porphyromonadaceae.id.943	13	23528685	rs9580476	T	C	-0.110349	0.0243846	4.11e-06	12580	19	0.100639
173	family.Porphyromonadaceae.id.943	7	69402376	rs13221186	G	C	0.0880731	0.0186548	3.28e-06	18023	24	0.08147
174	family.Porphyromonadaceae.id.943	9	2227915	rs10965284	C	T	-0.0639711	0.0143528	4.96e-06	18026	24	0.176917
175	family.Porphyromonadaceae.id.943	7	69240249	rs17140890	T	C	0.0706214	0.015069	4.47e-06	18028	24	0.115815
176	family.Porphyromonadaceae.id.943	3	191568066	rs12486680	C	A	0.0984639	0.0218573	4.29e-06	17108	22	0.051318
177	family.Porphyromonadaceae.id.943	3	189852013	rs2675411	G	A	0.0570036	0.0121277	3.45e-06	18028	24	0.284145
178	family.Prevotellaceae.id.960	2	118903295	rs6720263	A	G	-0.0595484	0.0117923	4.59e-07	14871	24	0.354233
179	family.Prevotellaceae.id.960	18	63018983	rs9958960	A	G	-0.0914807	0.0173611	1.06e-07	14061	23	0.127596
180	family.Prevotellaceae.id.960	2	118910912	rs4493272	C	T	-0.0604992	0.0118027	3.02e-07	14867	24	0.351038
181	family.Prevotellaceae.id.960	2	118903509	rs6733556	G	C	-0.0602463	0.0117927	3.37e-07	14870	24	0.354433
182	family.Prevotellaceae.id.960	18	63006580	rs9952932	C	T	-0.0884173	0.0172631	3.01e-07	14061	23	0.144569
183	family.Prevotellaceae.id.960	18	63023038	rs9967134	T	A	-0.0864117	0.0174499	6.7e-07	14056	23	0.138778
184	family.Prevotellaceae.id.960	18	63007737	rs7226722	C	T	-0.0873727	0.017237	3.84e-07	14062	23	0.14996
185	family.Prevotellaceae.id.960	18	63006949	rs9953173	A	G	-0.087629	0.017264	3.76e-07	14061	23	0.144569
186	family.Prevotellaceae.id.960	1	111161677	rs3860225	G	A	0.083936	0.0167936	5.5e-07	14871	24	0.221446
187	family.Prevotellaceae.id.960	14	33706908	rs912860	A	G	-0.229046	0.0483124	9.3e-07	3479	5	0.082867
188	family.Prevotellaceae.id.960	2	118918640	rs13005458	G	A	-0.0577487	0.0117231	8.6e-07	14864	24	0.392173
189	family.Prevotellaceae.id.960	2	118922722	rs12612711	G	A	-0.0581549	0.0118076	8.75e-07	14859	24	0.351438
190	family.Prevotellaceae.id.960	1	210681370	rs12118202	C	T	-0.0751986	0.0147265	5.54e-07	14869	24	0.179113
191	family.Prevotellaceae.id.960	1	111160076	rs11102139	T	C	0.0838689	0.016784	6.16e-07	14868	24	0.222843
192	family.Prevotellaceae.id.960	2	118921461	rs13026139	G	A	-0.0576726	0.0117994	1.06e-06	14860	24	0.352835
193	family.Prevotellaceae.id.960	1	210681692	rs10779530	G	A	-0.0748841	0.0147263	6.23e-07	14871	24	0.178714
194	family.Prevotellaceae.id.960	20	9771109	rs2206482	G	T	-0.0569105	0.0117486	1.3e-06	14808	23	0.349042
195	family.Prevotellaceae.id.960	13	105075823	rs9586501	A	G	0.0592681	0.0127329	2.59e-06	14868	24	0.310703
196	family.Prevotellaceae.id.960	18	63009811	rs8095689	T	A	-0.0823658	0.017227	1.55e-06	14061	23	0.152556
197	family.Prevotellaceae.id.960	1	111161494	rs74442976	G	A	0.0905896	0.0185305	1.72e-06	14869	24	0.118211
198	family.Prevotellaceae.id.960	13	105069859	rs12873417	T	C	0.0580183	0.0128473	4.67e-06	14871	24	0.209465
199	family.Prevotellaceae.id.960	20	9775551	rs2206481	C	A	-0.0544918	0.0117501	3.56e-06	14808	23	0.345048
200	family.Prevotellaceae.id.960	18	63001545	rs11151192	G	T	-0.0812838	0.0173612	2.54e-06	14062	23	0.127596
201	family.Prevotellaceae.id.960	3	170126707	rs148376875	G	T	0.084515	0.0179163	2.08e-06	14289	22	0.042732
202	family.Prevotellaceae.id.960	18	63003789	rs11151195	A	G	-0.0808143	0.0172638	2.77e-06	14062	23	0.144569
203	family.Prevotellaceae.id.960	3	4864877	rs4685827	C	T	-0.0679529	0.0145407	2.77e-06	14867	24	0.193291
204	family.Prevotellaceae.id.960	1	210661794	rs77380553	G	A	-0.0773747	0.0167375	3.09e-06	13954	22	0.0627
205	family.Prevotellaceae.id.960	18	63000437	rs11151191	T	C	-0.0794174	0.0172691	4.02e-06	14062	23	0.144169
206	family.Prevotellaceae.id.960	1	210686614	rs12142231	A	G	-0.0762138	0.016278	4.12e-06	14769	23	0.104233
207	family.Rhodospirillaceae.id.2717	3	84482783	rs56752332	G	T	-0.0901009	0.0196268	3.8e-06	8493	22	0.20008
208	family.Rhodospirillaceae.id.2717	3	13726736	rs9813022	G	A	-0.0842444	0.0163583	2.53e-07	8498	22	0.494209
209	family.Rhodospirillaceae.id.2717	2	225633812	rs3754624	T	C	0.0971389	0.0200064	1.71e-06	8496	22	0.214856
210	family.Rhodospirillaceae.id.2717	3	84471266	rs55876211	T	C	-0.0911851	0.0196395	2.87e-06	8494	22	0.192492
211	family.Rhodospirillaceae.id.2717	2	169033340	rs76784716	G	A	0.136049	0.0285767	1.49e-06	8498	22	0.046526
212	family.Rhodospirillaceae.id.2717	2	169071190	rs77497586	G	T	0.133046	0.0285815	2.3e-06	8493	22	0.048922
213	family.Rhodospirillaceae.id.2717	2	169035555	rs75071199	C	A	0.135249	0.0285682	1.61e-06	8498	22	0.044329
214	family.Rhodospirillaceae.id.2717	3	84462660	rs2086613	G	A	-0.0893129	0.0196283	4.73e-06	8494	22	0.199281
215	family.Rhodospirillaceae.id.2717	10	2670553	rs4278423	C	T	0.107529	0.0235725	3.12e-06	8501	22	0.190695
216	family.Rhodospirillaceae.id.2717	2	169051157	rs16855101	T	C	0.119409	0.0250471	1.99e-06	8499	22	0.190695
217	family.Rhodospirillaceae.id.2717	5	27945645	rs1549633	C	A	0.0999312	0.0218634	4.7e-06	8010	20	0.184505
218	family.Rhodospirillaceae.id.2717	10	113419797	rs11591293	T	G	0.0743184	0.0158724	2.67e-06	8500	22	0.16254
219	family.Rhodospirillaceae.id.2717	2	169068506	rs4531902	T	C	0.117483	0.0250384	2.74e-06	8498	22	0.190895
220	family.Rhodospirillaceae.id.2717	10	113497648	rs7098347	A	G	0.0732011	0.0158124	3.06e-06	8501	22	0.192692
221	family.Rhodospirillaceae.id.2717	2	169032847	rs55661963	A	C	0.132987	0.0285655	2.76e-06	8497	22	0.050919
222	family.Rhodospirillaceae.id.2717	2	225631260	rs3768869	A	G	0.0931215	0.0200794	4.92e-06	8501	22	0.205871
223	family.Rhodospirillaceae.id.2717	2	225633209	rs3754623	G	T	0.0928032	0.0199616	4.75e-06	8500	22	0.208267
224	family.Rhodospirillaceae.id.2717	2	225631874	rs10181850	A	C	0.0927157	0.019992	4.98e-06	8501	22	0.207468
225	family.Rhodospirillaceae.id.2717	10	113428299	rs71498364	C	T	0.0729258	0.0158915	4.02e-06	8486	22	0.165136
226	family.Rhodospirillaceae.id.2717	10	113418959	rs11599418	T	C	0.0730515	0.0158659	3.79e-06	8500	22	0.16873
227	family.Rhodospirillaceae.id.2717	10	113427058	rs11818728	C	T	0.0726839	0.0158688	4.12e-06	8497	22	0.175319
228	family.Rhodospirillaceae.id.2717	2	169069717	rs16855133	A	G	0.115053	0.0250679	3.93e-06	8491	22	0.191693
229	family.Rhodospirillaceae.id.2717	10	113417077	rs11598143	T	C	0.0709147	0.0155778	4.65e-06	8500	22	0.307308
230	family.Rhodospirillaceae.id.2717	10	113416826	rs34142542	C	T	0.0726197	0.0158666	4.33e-06	8500	22	0.168331
231	family.Rhodospirillaceae.id.2717	10	113417564	rs17793087	T	C	0.0725605	0.0158658	4.38e-06	8500	22	0.168331
232	family.Rhodospirillaceae.id.2717	2	169060668	rs16855116	C	T	0.114698	0.0250355	4.85e-06	8499	22	0.190296
233	family.Rhodospirillaceae.id.2717	10	113501109	rs4918686	T	G	0.071721	0.0156017	4.16e-06	8501	22	0.276158
234	family.Rhodospirillaceae.id.2717	10	113435151	rs35982688	T	C	0.072148	0.0158661	4.68e-06	8497	22	0.173722
235	family.unknownfamily.id.1000006161	7	1321768	rs57230089	C	T	0.108143	0.0211563	3.08e-07	4773	21	0.404153
236	family.unknownfamily.id.1000006161	7	1321675	rs60583455	C	T	0.108934	0.021177	2.6e-07	4773	21	0.361022
237	family.unknownfamily.id.1000006161	8	18229020	rs2172426	T	C	-0.10212	0.0198947	3.17e-07	5099	23	0.449481
238	family.unknownfamily.id.1000006161	7	1323037	rs62436708	C	T	0.10656	0.0211593	5.02e-07	4773	21	0.414936
239	family.unknownfamily.id.1000006161	7	1323524	rs62436710	C	T	0.105603	0.0211541	5.67e-07	4773	21	0.400359
240	family.unknownfamily.id.1000006161	10	2095726	rs11251024	A	G	0.104201	0.0206737	6.63e-07	5107	23	0.229034
241	family.unknownfamily.id.1000006161	6	68934648	rs13219468	C	G	0.115344	0.0236958	1.41e-06	5104	23	0.269968
242	family.unknownfamily.id.1000006161	10	2095702	rs11251023	T	C	0.104038	0.0206739	6.85e-07	5107	23	0.229034
243	family.unknownfamily.id.1000006161	10	2095337	rs7902814	G	T	0.104033	0.0206997	6.98e-07	5104	23	0.21266
244	family.unknownfamily.id.1000006161	10	2095837	rs11251025	G	C	0.103973	0.0206767	7.03e-07	5107	23	0.228834
245	family.unknownfamily.id.1000006161	10	2095593	rs56139471	T	A	0.103613	0.0206729	7.61e-07	5107	23	0.228435
246	family.unknownfamily.id.1000006161	7	1323426	rs62436709	A	G	0.104202	0.0211407	7.82e-07	4773	21	0.416134
247	family.unknownfamily.id.1000006161	10	2095580	rs17235747	A	C	0.102561	0.0206743	9.92e-07	5107	23	0.228435
248	family.unknownfamily.id.1000006161	14	39425971	rs72671304	C	T	0.172322	0.0370028	3.8e-06	4887	21	0.075479
249	family.unknownfamily.id.1000006161	10	2095430	rs7920017	A	G	0.100471	0.0206823	1.63e-06	5106	23	0.228834
250	family.unknownfamily.id.1000006161	10	2095466	rs7923330	T	C	0.100217	0.0206778	1.75e-06	5106	23	0.228834
251	family.unknownfamily.id.1000006161	5	10737802	rs267959	G	A	0.0988612	0.0209676	2.62e-06	5107	23	0.4998
252	family.unknownfamily.id.1000006161	5	10737997	rs267958	G	A	0.0983878	0.0209682	2.93e-06	5107	23	0.4998
253	family.unknownfamily.id.1000006161	5	10737414	rs267962	T	C	0.098155	0.0209686	3.09e-06	5107	23	0.4998
254	family.unknownfamily.id.1000006161	11	91589600	rs11606187	G	A	-0.154539	0.0326288	3.31e-06	5102	23	0.086661
255	family.unknownfamily.id.1000006161	10	98619568	rs7911787	T	G	-0.223071	0.0470232	3.39e-06	3879	19	0.108826
256	family.unknownfamily.id.1000006161	2	234081324	rs13385922	C	T	0.0929494	0.0201348	3.97e-06	5106	23	0.495607
257	family.unknownfamily.id.1000006161	8	18233582	rs7006687	T	C	-0.0923133	0.0199112	3.99e-06	5107	23	0.460863
258	family.unknownfamily.id.1000006161	15	81694972	rs4383094	C	T	0.149188	0.0320662	4.28e-06	5091	22	0.230232
259	family.unknownfamily.id.1000006161	10	127094261	rs55921101	T	A	-0.109245	0.0236201	4.32e-06	5105	23	NA
260	family.unknownfamily.id.1000006161	10	127094471	rs7088133	C	T	-0.109626	0.0237486	4.38e-06	5106	23	0.191494
261	family.unknownfamily.id.1000006161	2	234113545	rs1135727	A	G	0.090946	0.0197967	4.54e-06	5107	23	0.344249
262	family.unknownfamily.id.1000006161	5	10740624	rs267954	T	A	0.0964614	0.0209712	4.65e-06	5107	23	0.493411
263	family.Rikenellaceae.id.967	13	38061307	rs7337526	C	T	0.0840593	0.0170254	4.72e-07	17680	24	0.28135
264	family.Rikenellaceae.id.967	13	38059979	rs73180681	C	T	0.0837726	0.0170536	4.75e-07	17680	24	0.272165
265	family.Rikenellaceae.id.967	13	38034928	rs9603195	G	T	0.0790958	0.0159684	5.21e-07	17679	24	0.289537
266	family.Rikenellaceae.id.967	11	95308207	rs12787142	C	G	-0.104425	0.0208564	1.27e-06	17547	23	0.1252
267	family.Rikenellaceae.id.967	13	38034847	rs2224659	A	G	0.0790958	0.0159684	5.21e-07	17679	24	0.289537
268	family.Rikenellaceae.id.967	13	38059067	rs3764077	A	G	0.0837908	0.0170649	5.28e-07	17680	24	0.266174
269	family.Rikenellaceae.id.967	13	38034596	rs1322804	T	G	0.0788333	0.0159694	5.67e-07	17679	24	0.289537
270	family.Rikenellaceae.id.967	15	71658642	rs4264350	C	T	-0.0526393	0.0108555	1.35e-06	17668	24	0.441494
271	family.Rikenellaceae.id.967	13	38039299	rs5010916	G	T	0.0779912	0.015965	7.24e-07	17680	24	0.289537
272	family.Rikenellaceae.id.967	13	38054867	rs7995332	C	A	0.0802687	0.016986	7.77e-07	17680	24	0.295727
273	family.Rikenellaceae.id.967	9	14158854	rs62532512	A	C	-0.0504257	0.0107399	2.76e-06	17672	24	0.338259
274	family.Rikenellaceae.id.967	13	38033982	rs56098078	A	C	0.0765123	0.0159746	1.29e-06	17678	24	0.289736
275	family.Rikenellaceae.id.967	7	135778919	rs67281112	C	G	0.0635814	0.0137451	3.63e-06	17199	23	0.23123
276	family.Rikenellaceae.id.967	13	38034016	rs55903929	C	G	0.076296	0.0159713	1.36e-06	17678	24	0.289736
277	family.Rikenellaceae.id.967	15	71678547	rs2044028	C	G	-0.0498104	0.0107458	3.65e-06	17676	24	0.433906
278	family.Rikenellaceae.id.967	4	187842232	rs6837275	G	A	0.0570355	0.011887	1.45e-06	17199	23	0.371406
279	family.Rikenellaceae.id.967	13	38032747	rs9594204	C	T	0.0761032	0.0159712	1.54e-06	17678	24	0.290335
280	family.Rikenellaceae.id.967	13	38044745	rs9594211	C	T	0.0820011	0.0159595	1.98e-07	17680	24	0.289337
281	family.Rikenellaceae.id.967	13	38044689	rs9603208	T	G	0.0821173	0.0159596	1.92e-07	17680	24	0.289537
282	family.Rikenellaceae.id.967	13	38044584	rs9603207	T	A	0.0813196	0.0159598	2.52e-07	17680	24	0.289537
283	family.Rikenellaceae.id.967	13	38057357	rs1107244	A	G	0.0874428	0.0170522	1.92e-07	17680	24	0.269768
284	family.Rikenellaceae.id.967	13	38038447	rs9594206	G	A	0.0816222	0.0159631	2.13e-07	17680	24	0.289537
285	family.Rikenellaceae.id.967	13	38044793	rs9603209	T	C	0.0815203	0.0159577	2.2e-07	17679	24	0.289137
286	family.Rikenellaceae.id.967	13	38044596	rs9594210	C	T	0.0816205	0.0159597	2.25e-07	17680	24	0.289537
287	family.Rikenellaceae.id.967	13	38058493	rs6563551	T	G	0.0868465	0.0170528	2.32e-07	17680	24	0.269768
288	family.Rikenellaceae.id.967	13	38040963	rs56406841	T	A	0.0812236	0.0159632	2.4e-07	17680	24	0.289337
289	family.Rikenellaceae.id.967	13	38040795	rs17055747	A	C	0.0812225	0.0159641	2.45e-07	17680	24	0.289537
290	family.Rikenellaceae.id.967	13	38035610	rs7335244	A	G	0.0809878	0.0159652	2.59e-07	17679	24	0.289537
291	family.Rikenellaceae.id.967	13	38037603	rs9594205	G	A	0.081187	0.0159637	2.53e-07	17680	24	0.289537
292	family.Rikenellaceae.id.967	13	38038555	rs4575409	C	T	0.0811833	0.0159632	2.53e-07	17680	24	0.289337
293	family.Rikenellaceae.id.967	13	38038573	rs1575383	A	G	0.0811833	0.0159632	2.53e-07	17680	24	0.289137
294	family.Rikenellaceae.id.967	13	38038424	rs9603200	G	A	0.0811833	0.0159632	2.53e-07	17680	24	0.289537
295	family.Rikenellaceae.id.967	13	38038779	rs1575381	A	T	0.0811833	0.0159632	2.53e-07	17680	24	0.289537
296	family.Rikenellaceae.id.967	13	38043602	rs9603206	T	G	0.0812428	0.0159607	2.58e-07	17680	24	0.289736
297	family.Rikenellaceae.id.967	13	38039241	rs4421867	T	C	0.080956	0.0159648	2.75e-07	17680	24	0.289537
298	family.Rikenellaceae.id.967	13	38037517	rs9805695	T	C	0.081055	0.0159638	2.61e-07	17680	24	0.289537
299	family.Rikenellaceae.id.967	13	38038299	rs7989845	A	G	0.081055	0.0159638	2.61e-07	17680	24	0.289736
300	family.Rikenellaceae.id.967	13	38038017	rs7988812	C	A	0.0810089	0.0159638	2.61e-07	17680	24	0.289537
301	family.Rikenellaceae.id.967	13	38038608	rs1575382	G	A	0.0811423	0.0159647	2.61e-07	17680	24	0.289137
302	family.Rikenellaceae.id.967	13	38041779	rs9594209	T	C	0.0809682	0.0159631	2.62e-07	17680	24	0.289936
303	family.Rikenellaceae.id.967	13	38037970	rs7994056	T	C	0.0809231	0.0159639	2.69e-07	17680	24	0.289537
304	family.Rikenellaceae.id.967	13	38041526	rs9594207	A	G	0.080892	0.0159632	2.69e-07	17680	24	0.289936
305	family.Rikenellaceae.id.967	13	38038913	rs1575380	C	T	0.0808999	0.0159651	2.76e-07	17680	24	0.289537
306	family.Rikenellaceae.id.967	13	38039395	rs4435115	G	A	0.080824	0.0159649	2.84e-07	17680	24	0.289337
307	family.Rikenellaceae.id.967	13	38040641	rs9603202	A	G	0.0807123	0.0159643	2.94e-07	17680	24	0.289736
308	family.Rikenellaceae.id.967	13	38035418	rs1590303	C	A	0.0807785	0.0159685	2.84e-07	17679	24	0.289537
309	family.Rikenellaceae.id.967	13	38041608	rs9594208	T	C	0.0807889	0.0159631	2.85e-07	17680	24	0.289936
310	family.Rikenellaceae.id.967	13	38040072	rs17055728	A	G	0.0808481	0.0159648	2.85e-07	17680	24	0.289537
311	family.Rikenellaceae.id.967	13	38041581	rs9603203	G	A	0.080714	0.0159632	2.87e-07	17680	24	0.289936
312	family.Rikenellaceae.id.967	13	38058413	rs6563550	C	T	0.0855828	0.0170613	2.81e-07	17680	24	0.267173
313	family.Rikenellaceae.id.967	13	38040495	rs9603201	G	C	0.0807345	0.0159642	2.92e-07	17680	24	0.289936
314	family.Rikenellaceae.id.967	13	38043027	rs1923717	A	T	0.0802913	0.0159609	3.19e-07	17680	24	0.289537
315	family.Rikenellaceae.id.967	13	38057066	rs2323487	A	T	0.0864514	0.0170237	2.92e-07	17680	24	0.278954
316	family.Rikenellaceae.id.967	13	38040845	rs55796046	G	T	0.0805655	0.0159658	3.11e-07	17666	24	0.289537
317	family.Rikenellaceae.id.967	13	38043047	rs1923718	C	T	0.0803452	0.0159604	3.12e-07	17680	24	0.289736
318	family.Rikenellaceae.id.967	13	38040953	rs55963355	C	T	0.0806028	0.0159633	3.02e-07	17680	24	0.289337
319	family.Rikenellaceae.id.967	13	38039470	rs4514540	C	T	0.0805252	0.0159649	3.18e-07	17680	24	0.289537
320	family.Rikenellaceae.id.967	13	38039449	rs4578521	C	T	0.0805252	0.0159649	3.18e-07	17680	24	0.289337
321	family.Rikenellaceae.id.967	13	38043585	rs9603205	C	A	0.0803931	0.0159601	3.19e-07	17680	24	0.289736
322	family.Rikenellaceae.id.967	13	38035589	rs7334359	C	T	0.080319	0.0159655	3.21e-07	17679	24	0.289537
323	family.Rikenellaceae.id.967	13	38039530	rs4436664	G	C	0.0804159	0.0159648	3.25e-07	17680	24	0.289736
324	family.Rikenellaceae.id.967	13	38039572	rs5000542	G	A	0.0803867	0.0159655	3.28e-07	17680	24	0.289337
325	family.Rikenellaceae.id.967	13	38039796	rs35308611	T	C	0.080285	0.0159655	3.3e-07	17680	24	0.289736
326	family.Rikenellaceae.id.967	13	38039975	rs17055723	C	T	0.0803695	0.015965	3.34e-07	17680	24	0.289337
327	family.Rikenellaceae.id.967	13	38060148	rs61946592	T	C	0.0853559	0.01703	3.24e-07	17680	24	0.28115
328	family.Rikenellaceae.id.967	13	38039651	rs35078720	C	G	0.080305	0.015965	3.37e-07	17680	24	0.289537
329	family.Rikenellaceae.id.967	13	38035189	rs1590305	C	T	0.0802672	0.0159702	3.37e-07	17679	24	0.289537
330	family.Rikenellaceae.id.967	13	38043179	rs1923719	T	C	0.0799109	0.01596	3.61e-07	17680	24	0.289537
331	family.Rikenellaceae.id.967	13	38043268	rs9603204	C	T	0.0799109	0.01596	3.61e-07	17680	24	0.289736
332	family.Rikenellaceae.id.967	13	38042304	rs7329262	A	G	0.0799472	0.0159683	3.66e-07	17677	24	0.289736
333	family.Rikenellaceae.id.967	1	19790706	rs67705352	G	T	-0.0549688	0.0110534	6.58e-07	17676	24	0.290136
334	family.Rikenellaceae.id.967	13	38039685	rs34027519	C	T	0.0800539	0.0159657	3.7e-07	17680	24	0.289537
335	family.Rikenellaceae.id.967	13	38060134	rs61946576	T	C	0.0848828	0.0170306	3.6e-07	17680	24	0.28135
336	family.Rikenellaceae.id.967	13	38035562	rs7140071	T	C	0.0799373	0.0159687	3.74e-07	17679	24	0.289736
337	family.Rikenellaceae.id.967	13	38059218	rs7324216	C	T	0.0852905	0.0170445	3.7e-07	17677	24	0.276358
338	family.Rikenellaceae.id.967	11	95304834	rs1939881	A	G	-0.105589	0.0206213	5.64e-07	17434	22	0.101238
339	family.Rikenellaceae.id.967	11	95311701	rs34299625	A	T	-0.104911	0.0205831	5.8e-07	17547	23	0.123003
340	family.Rikenellaceae.id.967	13	38059841	rs17055871	T	A	0.0841658	0.0170307	4.49e-07	17680	24	0.28155
341	family.Rikenellaceae.id.967	11	95315342	rs34733323	G	A	-0.0997033	0.0206976	2.71e-06	17545	23	0.123203
342	family.Rikenellaceae.id.967	21	40579411	rs9712594	A	C	-0.0839262	0.0178163	2.9e-06	17086	22	NA
343	family.Rikenellaceae.id.967	13	38029885	rs1923716	C	A	0.0752441	0.0159674	1.83e-06	17678	24	0.290735
344	family.Rikenellaceae.id.967	13	38028749	rs9603191	G	A	0.0750703	0.0159664	1.91e-06	17678	24	0.290735
345	family.Rikenellaceae.id.967	13	22867356	rs9578457	A	G	-0.141478	0.0315848	3.99e-06	9400	13	0.052316
346	family.Rikenellaceae.id.967	21	32496710	rs2833282	A	G	0.0711137	0.0156966	4.31e-06	17680	24	0.1875
347	family.Rikenellaceae.id.967	14	21548634	rs77885767	T	C	-0.156209	0.0336482	2.85e-06	8478	10	0.046725
348	family.Rikenellaceae.id.967	21	40580258	rs8130320	G	A	-0.048924	0.0106843	4.73e-06	17680	24	0.480631
349	family.Rikenellaceae.id.967	14	90270821	rs74474130	G	T	0.137747	0.0295688	3.61e-06	11055	10	0.018171
350	family.Rikenellaceae.id.967	11	95306167	rs36125440	C	T	-0.0983484	0.020767	4.53e-06	17546	23	0.119609
351	family.Rikenellaceae.id.967	13	38004672	rs11841382	T	G	0.0795925	0.0178915	3.98e-06	17680	24	0.223243
352	family.Rikenellaceae.id.967	13	38020035	rs7994129	G	A	0.0751768	0.0165352	3.63e-06	17677	24	0.26238
353	family.Ruminococcaceae.id.2050	2	218215828	rs4347803	G	A	0.16194	0.0346085	2.15e-06	4518	8	0.202077
354	family.Ruminococcaceae.id.2050	12	47215359	rs117677831	A	G	0.0984657	0.0188897	1.76e-07	15835	20	0.024161
355	family.Ruminococcaceae.id.2050	12	47384118	rs55793120	C	T	0.13822	0.0266152	1.44e-07	12405	13	0.015974
356	family.Ruminococcaceae.id.2050	2	218216801	rs2113833	C	T	0.169146	0.0355009	1.14e-06	4140	7	0.195887
357	family.Ruminococcaceae.id.2050	1	61417729	rs1572312	G	T	0.0844924	0.0172303	8.1e-07	18335	24	0.083067
358	family.Ruminococcaceae.id.2050	1	61425267	rs17376049	C	T	0.0848534	0.0172114	7.3e-07	18333	24	0.076677
359	family.Ruminococcaceae.id.2050	1	61419192	rs17304036	G	A	0.084908	0.0173875	9.12e-07	18219	23	0.054113
360	family.Ruminococcaceae.id.2050	9	2801371	rs56199908	C	T	-0.199327	0.0410444	1.66e-06	5618	10	0.077476
361	family.Ruminococcaceae.id.2050	2	218213491	rs10172224	C	A	0.159591	0.0353025	3.49e-06	4140	7	0.199281
362	family.Ruminococcaceae.id.2050	2	218213386	rs10172096	G	A	0.159693	0.0353022	3.51e-06	4140	7	0.199281
363	family.Ruminococcaceae.id.2050	2	218214458	rs11690053	T	C	0.160046	0.0352603	3.76e-06	4140	7	0.202077
364	family.Ruminococcaceae.id.2050	2	218215847	rs4347804	G	A	0.157598	0.0346179	3.94e-06	4518	8	0.201877
365	family.Ruminococcaceae.id.2050	1	61435089	rs56697967	A	G	0.0797418	0.0171452	3.52e-06	18334	24	0.086062
366	family.Ruminococcaceae.id.2050	1	107661606	rs1612733	C	T	0.108708	0.0238006	4.22e-06	15016	16	0.03734
367	family.Streptococcaceae.id.1850	12	100411075	rs12371009	A	G	-0.103321	0.0200846	4.62e-07	15960	23	0.054912
368	family.Streptococcaceae.id.1850	12	100320305	rs11110130	A	T	-0.104541	0.0201769	3.56e-07	15849	22	0.046725
369	family.Streptococcaceae.id.1850	12	100443122	rs2131006	A	G	-0.105333	0.019992	2.79e-07	15497	22	0.163538
370	family.Streptococcaceae.id.1850	8	10143164	rs2952251	G	A	-0.0639298	0.0126525	3.72e-07	16612	24	0.23143
371	family.Streptococcaceae.id.1850	12	100440509	rs12366744	T	A	-0.113726	0.0220276	4.21e-07	15424	21	0.071685
372	family.Streptococcaceae.id.1850	12	100384493	rs12369165	C	T	-0.103337	0.0200845	4.37e-07	15959	23	0.054513
373	family.Streptococcaceae.id.1850	12	100516793	rs11110249	T	A	-0.115539	0.0224164	4.76e-07	15426	21	0.073482
374	family.Streptococcaceae.id.1850	12	100448930	rs76452890	G	C	-0.113163	0.0221217	5.85e-07	15424	21	0.059305
375	family.Streptococcaceae.id.1850	12	100408342	rs11495178	C	A	-0.10308	0.0200847	4.93e-07	15960	23	0.054912
376	family.Streptococcaceae.id.1850	12	100445905	rs113804138	C	T	-0.113034	0.0220553	5.44e-07	15426	21	0.066094
377	family.Streptococcaceae.id.1850	12	100445357	rs11110212	T	C	-0.112207	0.0220035	5.91e-07	15426	21	0.077077
378	family.Streptococcaceae.id.1850	12	100446395	rs11110214	A	G	-0.112392	0.0219956	5.52e-07	15426	21	0.07488
379	family.Streptococcaceae.id.1850	12	100424578	rs11110200	A	T	-0.115896	0.022558	5.23e-07	15311	20	0.021166
380	family.Streptococcaceae.id.1850	12	100285805	rs11110091	G	A	-0.102471	0.0202194	5.93e-07	15850	22	0.046925
381	family.Streptococcaceae.id.1850	12	100403186	rs11110184	A	G	-0.102701	0.0200848	5.56e-07	15960	23	0.054912
382	family.Streptococcaceae.id.1850	12	100442387	rs2029585	T	C	-0.112179	0.0219985	5.91e-07	15426	21	0.076677
383	family.Streptococcaceae.id.1850	12	100307588	rs11110125	A	G	-0.100778	0.0198681	5.76e-07	15960	23	0.086661
384	family.Streptococcaceae.id.1850	12	100404424	rs11110190	T	C	-0.102508	0.0200849	5.84e-07	15960	23	0.054912
385	family.Streptococcaceae.id.1850	12	100307666	rs7308069	C	A	-0.100759	0.0198821	6.2e-07	15960	23	0.084065
386	family.Streptococcaceae.id.1850	12	100365496	rs11110164	C	G	-0.101868	0.0201106	6.37e-07	15850	22	0.053315
387	family.Streptococcaceae.id.1850	12	100404585	rs11110191	C	T	-0.102275	0.020085	6.22e-07	15960	23	0.055112
388	family.Streptococcaceae.id.1850	12	100376315	rs12371224	A	T	-0.101329	0.020048	6.5e-07	15959	23	0.058107
389	family.Streptococcaceae.id.1850	12	100376184	rs11110171	G	A	-0.100612	0.0200545	7.94e-07	15959	23	0.058107
390	family.Streptococcaceae.id.1850	12	100433633	rs11110208	T	C	-0.111708	0.0219978	6.59e-07	15426	21	0.076877
391	family.Streptococcaceae.id.1850	12	100283561	rs76118421	T	A	-0.101766	0.0202229	7.01e-07	15850	22	0.047125
392	family.Streptococcaceae.id.1850	17	61298020	rs4968759	G	A	-0.0544035	0.0111271	8.92e-07	16624	24	0.307109
393	family.Streptococcaceae.id.1850	12	100421119	rs60861038	C	T	-0.100869	0.0199679	7.48e-07	15960	23	0.071486
394	family.Streptococcaceae.id.1850	12	100432309	rs11110206	T	C	-0.111076	0.0219938	7.65e-07	15426	21	0.076877
395	family.Streptococcaceae.id.1850	12	100367499	rs7316887	G	A	-0.101256	0.0201519	7.64e-07	15850	22	0.046126
396	family.Streptococcaceae.id.1850	17	61363540	rs9895557	C	T	-0.0533859	0.0111229	1.58e-06	16627	24	0.315096
397	family.Streptococcaceae.id.1850	8	10126348	rs4260895	A	C	-0.0625595	0.0125301	4.5e-07	16627	24	0.209265
398	family.Streptococcaceae.id.1850	8	10143661	rs2975635	C	T	-0.0612896	0.012462	8.18e-07	16622	24	0.289736
399	family.Streptococcaceae.id.1850	8	10143553	rs2952176	A	G	-0.0610174	0.0124249	8.79e-07	16622	24	0.347045
400	family.Streptococcaceae.id.1850	17	61312298	rs1518775	G	T	-0.053392	0.0110752	1.32e-06	16625	24	0.467452
401	family.Streptococcaceae.id.1850	17	61067817	rs241077	A	T	-0.0540167	0.0110778	1.19e-06	16615	24	0.472444
402	family.Streptococcaceae.id.1850	12	100242274	rs74659220	A	C	-0.088504	0.0181325	1.14e-06	15849	22	0.059904
403	family.Streptococcaceae.id.1850	12	100582727	rs118038800	C	T	-0.100848	0.0200343	8.68e-07	15960	23	0.07488
404	family.Streptococcaceae.id.1850	17	61306491	rs2197262	T	A	-0.0535854	0.0110748	1.4e-06	16626	24	0.465056
405	family.Streptococcaceae.id.1850	12	100423774	rs111326382	A	G	-0.0972028	0.0196846	1.17e-06	15960	23	0.108027
406	family.Streptococcaceae.id.1850	8	10143943	rs2009619	G	A	-0.06156	0.0126813	1.07e-06	16623	24	0.222244
407	family.Streptococcaceae.id.1850	12	100295304	rs7308947	A	T	-0.0983349	0.0199056	1.15e-06	15958	23	0.086262
408	family.Streptococcaceae.id.1850	12	100407711	rs11524043	G	A	-0.0987853	0.0199257	1.16e-06	15960	23	0.077676
409	family.Streptococcaceae.id.1850	12	100582529	rs11110280	G	A	-0.100208	0.0200305	1.01e-06	15960	23	0.07508
410	family.Streptococcaceae.id.1850	8	10130494	rs2975662	G	C	-0.0603163	0.0123812	1.02e-06	16623	24	0.241813
411	family.Streptococcaceae.id.1850	8	10199548	rs17708276	G	A	-0.0827607	0.0169467	9.74e-07	16517	23	0.057907
412	family.Streptococcaceae.id.1850	17	61306995	rs2440146	T	C	-0.0533246	0.0110752	1.58e-06	16626	24	0.465256
413	family.Streptococcaceae.id.1850	12	100248294	rs7970304	T	G	-0.0873608	0.0181454	1.44e-06	15849	22	0.050919
414	family.Streptococcaceae.id.1850	12	100583631	rs11614784	G	A	-0.0998858	0.0200338	1.09e-06	15960	23	0.07488
415	family.Streptococcaceae.id.1850	12	100585338	rs76222580	T	A	-0.0998039	0.0200342	1.1e-06	15960	23	0.07488
416	family.Streptococcaceae.id.1850	12	100369995	rs11110165	T	G	-0.0812847	0.0172295	2.13e-06	15421	21	0.059505
417	family.Streptococcaceae.id.1850	17	61311784	rs991041	T	A	-0.052955	0.0110756	1.77e-06	16625	24	0.466254
418	family.Streptococcaceae.id.1850	17	61300010	rs2440137	T	C	-0.0519594	0.0110681	2.48e-06	16624	24	0.477636
419	family.Streptococcaceae.id.1850	12	100405873	rs138049946	T	C	-0.0981003	0.0199296	1.37e-06	15960	23	0.077476
420	family.Streptococcaceae.id.1850	12	100400635	rs7306985	C	T	-0.0978851	0.0199296	1.45e-06	15960	23	0.077476
421	family.Streptococcaceae.id.1850	8	10131390	rs2952168	G	C	-0.0606815	0.0126529	1.5e-06	16517	23	NA
422	family.Streptococcaceae.id.1850	17	61300328	rs1120106	C	T	-0.0522206	0.011068	2.22e-06	16624	24	0.477636
423	family.Streptococcaceae.id.1850	12	100419726	rs76734283	G	C	-0.0969032	0.0199137	1.76e-06	15960	23	0.079273
424	family.Streptococcaceae.id.1850	17	61315272	rs2460111	G	A	-0.0522386	0.011075	2.36e-06	16627	24	0.465455
425	family.Streptococcaceae.id.1850	12	100555590	rs11610034	T	C	-0.0983695	0.0200139	1.53e-06	15960	23	0.07508
426	family.Streptococcaceae.id.1850	8	10132326	rs11249980	C	T	-0.0602047	0.012609	1.68e-06	16627	24	0.237021
427	family.Streptococcaceae.id.1850	5	169689604	rs395407	C	G	-0.0826855	0.0172536	1.33e-06	16088	22	0.067292
428	family.Streptococcaceae.id.1850	17	61318077	rs2447442	C	T	-0.052078	0.0110712	2.65e-06	16627	24	0.470248
429	family.Streptococcaceae.id.1850	8	10132395	rs2975655	G	A	-0.0600119	0.012605	1.74e-06	16627	24	0.237819
430	family.Streptococcaceae.id.1850	8	10126062	rs2952183	C	T	-0.0732121	0.0153767	1.4e-06	16626	24	0.142173
431	family.Streptococcaceae.id.1850	12	100556111	rs11110265	G	A	-0.0841248	0.0174444	1.78e-06	15960	23	0.083067
432	family.Streptococcaceae.id.1850	12	100570045	rs78017832	G	T	-0.128478	0.0225625	2.37e-08	15316	20	0.033946
433	family.Streptococcaceae.id.1850	12	100584014	rs11110281	C	T	-0.130554	0.0225943	1.4e-08	15316	20	0.033746
434	family.Streptococcaceae.id.1850	12	100585559	rs11110282	G	A	-0.127921	0.0221527	1.44e-08	15426	21	0.068091
435	family.Streptococcaceae.id.1850	12	100589143	rs12368593	A	C	-0.12874	0.0224104	1.72e-08	15426	21	0.04393
436	family.Streptococcaceae.id.1850	12	100591113	rs11110283	C	A	-0.128801	0.0225903	2.04e-08	15316	20	0.027556
437	family.Streptococcaceae.id.1850	12	100584966	rs80243853	A	G	-0.128088	0.0224202	2.12e-08	15426	21	0.04393
438	family.Streptococcaceae.id.1850	12	100556000	rs11110264	A	G	-0.126161	0.0226241	4.47e-08	15313	20	0.021366
439	family.Streptococcaceae.id.1850	12	100553544	rs117905191	G	A	-0.128403	0.0225585	2.39e-08	15316	20	0.034145
440	family.Streptococcaceae.id.1850	12	100560416	rs11110268	T	C	-0.127959	0.0225587	2.69e-08	15316	20	0.033946
441	family.Streptococcaceae.id.1850	12	100598625	rs78843973	C	T	-0.126411	0.0225567	3.84e-08	15316	20	0.036941
442	family.Streptococcaceae.id.1850	12	100552813	rs17030005	C	T	-0.125736	0.0223849	3.84e-08	15426	21	0.045128
443	family.Streptococcaceae.id.1850	12	100577526	rs11110276	G	T	-0.123964	0.0221453	3.96e-08	15426	21	0.068091
444	family.Streptococcaceae.id.1850	12	100482866	rs17851246	G	A	-0.125557	0.0224054	4.1e-08	15316	20	0.033946
445	family.Streptococcaceae.id.1850	12	100558751	rs9669453	G	A	-0.125477	0.022385	4.12e-08	15426	21	0.044129
446	family.Streptococcaceae.id.1850	12	100580705	rs11837200	T	C	-0.122857	0.0221673	5.49e-08	15426	21	0.068291
447	family.Streptococcaceae.id.1850	12	100567981	rs7959495	A	C	-0.124529	0.0223204	4.83e-08	15426	21	0.068091
448	family.Streptococcaceae.id.1850	12	100487095	rs7294396	C	G	-0.120437	0.0216243	4.83e-08	15425	21	0.105831
449	family.Streptococcaceae.id.1850	12	100589370	rs12371930	G	A	-0.129805	0.0235775	5.39e-08	14953	19	0.020966
450	family.Streptococcaceae.id.1850	12	100580813	rs11835118	C	T	-0.123301	0.0221675	4.95e-08	15426	21	0.066693
451	family.Streptococcaceae.id.1850	12	100477080	rs74348118	T	C	-0.124046	0.0222436	4.96e-08	15426	21	0.04393
452	family.Streptococcaceae.id.1850	12	100495426	rs17029986	T	G	-0.120228	0.0216246	5.03e-08	15425	21	0.105831
453	family.Streptococcaceae.id.1850	12	100349422	rs75132655	T	G	-0.110799	0.0200379	5.2e-08	15958	23	0.060104
454	family.Streptococcaceae.id.1850	12	100542517	rs12370758	T	C	-0.124609	0.0226361	6.85e-08	15313	20	0.021366
455	family.Streptococcaceae.id.1850	12	100572493	rs17030023	A	T	-0.124262	0.0223892	5.66e-08	15426	21	0.04393
456	family.Streptococcaceae.id.1850	12	100350616	rs7313123	T	C	-0.110191	0.020038	6.13e-08	15958	23	0.060104
457	family.Streptococcaceae.id.1850	12	100350261	rs12369047	T	G	-0.110957	0.0201541	6.2e-08	15850	22	0.046725
458	family.Streptococcaceae.id.1850	12	100487324	rs79728246	T	C	-0.123036	0.0222511	6.48e-08	15426	21	0.043331
459	family.Streptococcaceae.id.1850	12	100336946	rs11110145	A	T	-0.110938	0.0201662	6.51e-08	15849	22	0.046725
460	family.Streptococcaceae.id.1850	12	100460986	rs11522881	C	T	-0.123667	0.0224069	6.67e-08	15316	20	0.034145
461	family.Streptococcaceae.id.1850	12	100549841	rs4374023	G	A	-0.123014	0.0223052	6.73e-08	15423	21	0.052117
462	family.Streptococcaceae.id.1850	12	100493492	rs11110235	T	C	-0.121439	0.0222562	9.83e-08	15426	21	0.043331
463	family.Streptococcaceae.id.1850	12	100544236	rs117585280	T	A	-0.124422	0.0226365	7.12e-08	15313	20	0.021366
464	family.Streptococcaceae.id.1850	12	100392565	rs116878826	T	C	-0.123528	0.022329	5.65e-08	15312	20	0.021965
465	family.Streptococcaceae.id.1850	12	100482296	rs12368073	C	A	-0.117376	0.021422	7.73e-08	15425	21	0.128994
466	family.Streptococcaceae.id.1850	12	100529938	rs12372388	G	A	-0.122062	0.0222711	7.95e-08	15426	21	0.054513
467	family.Streptococcaceae.id.1850	12	100339180	rs7967270	A	C	-0.109764	0.020167	8.93e-08	15849	22	0.046725
468	family.Streptococcaceae.id.1850	12	100346622	rs11110148	G	C	-0.109309	0.0201201	9.4e-08	15850	22	0.053914
469	family.Streptococcaceae.id.1850	12	100598179	rs11110288	C	T	-0.121286	0.0222753	9.54e-08	15426	21	0.058307
470	family.Streptococcaceae.id.1850	12	100582783	rs2559847	C	T	-0.121567	0.0223859	9.86e-08	15426	21	0.045128
471	family.Streptococcaceae.id.1850	12	100442373	rs12367656	T	C	-0.122103	0.0224255	1.03e-07	15316	20	0.033746
472	family.Streptococcaceae.id.1850	12	100328915	rs11110138	T	C	-0.108586	0.0201718	1.18e-07	15849	22	0.046725
473	family.Streptococcaceae.id.1850	12	100475367	rs7296331	C	T	-0.1212	0.0222484	1.03e-07	15426	21	0.043331
474	family.Streptococcaceae.id.1850	12	100496220	rs11110241	T	C	-0.116121	0.0214922	1.1e-07	15425	21	0.124002
475	family.Streptococcaceae.id.1850	12	100356716	rs11110158	G	A	-0.126412	0.0231964	8.06e-08	15314	20	0.020966
476	family.Streptococcaceae.id.1850	12	100605235	rs78367981	G	C	-0.120546	0.0222746	1.14e-07	15426	21	0.058506
477	family.Streptococcaceae.id.1850	12	100500818	rs57062458	C	T	-0.114893	0.0213944	1.18e-07	15425	21	0.134585
478	family.Streptococcaceae.id.1850	12	100333456	rs74767263	C	G	-0.10877	0.0201706	1.18e-07	15849	22	0.046725
479	family.Streptococcaceae.id.1850	12	100435503	rs150200257	G	A	-0.123273	0.0232501	1.82e-07	15311	20	0.020767
480	family.Streptococcaceae.id.1850	12	100354147	rs114272490	T	C	-0.108709	0.0201576	1.21e-07	15850	22	0.046725
481	family.Streptococcaceae.id.1850	12	100316441	rs11110129	A	G	-0.108173	0.0201691	1.37e-07	15849	22	0.046725
482	family.Streptococcaceae.id.1850	12	100605417	rs7138882	A	G	-0.119694	0.0222754	1.4e-07	15426	21	0.057109
483	family.Streptococcaceae.id.1850	12	100315857	rs12370204	C	T	-0.108249	0.0202229	1.41e-07	15849	22	0.036741
484	family.Streptococcaceae.id.1850	12	100369625	rs115024257	G	A	-0.107871	0.0202209	1.44e-07	15849	22	0.039736
485	family.Streptococcaceae.id.1850	12	100341082	rs114181124	G	A	-0.107934	0.0201674	1.49e-07	15849	22	0.046725
486	family.Streptococcaceae.id.1850	12	100514027	rs116172730	G	A	-0.119861	0.0222563	1.39e-07	15426	21	0.054712
487	family.Streptococcaceae.id.1850	12	100517118	rs11110250	T	C	-0.118066	0.0221095	1.75e-07	15426	21	0.070887
488	family.Streptococcaceae.id.1850	12	100429535	rs11110204	A	G	-0.119971	0.0224377	1.76e-07	15316	20	0.033746
489	family.Streptococcaceae.id.1850	12	100517474	rs11110251	A	C	-0.117871	0.0221091	1.83e-07	15426	21	0.073482
490	family.Streptococcaceae.id.1850	12	100318337	rs10860540	A	C	-0.105445	0.0199255	2.02e-07	15959	23	0.074081
491	family.Streptococcaceae.id.1850	12	100305117	rs10860537	C	T	-0.105644	0.0201674	2.52e-07	15850	22	0.048123
492	family.Streptococcaceae.id.1850	12	100438139	rs11110211	T	G	-0.118002	0.0222359	2.17e-07	15426	21	0.049321
493	family.Streptococcaceae.id.1850	12	100330993	rs11110140	T	C	-0.106435	0.0201713	2.19e-07	15849	22	0.046725
494	family.Streptococcaceae.id.1850	12	100302337	rs11110118	C	T	-0.106082	0.0201694	2.28e-07	15850	22	0.048123
495	family.Streptococcaceae.id.1850	12	100452832	rs11832216	C	T	-0.117196	0.0221482	2.44e-07	15426	21	0.053514
496	family.Streptococcaceae.id.1850	12	100534291	rs11110257	C	T	-0.117056	0.0221957	2.55e-07	15425	21	0.067692
497	family.Streptococcaceae.id.1850	12	100429525	rs112118907	C	A	-0.117658	0.0222529	2.5e-07	15426	21	0.049321
498	family.Streptococcaceae.id.1850	12	100519182	rs74484094	C	T	-0.116515	0.0221655	3.07e-07	15426	21	0.070887
499	family.Streptococcaceae.id.1850	12	100465006	rs56843411	G	A	-0.114953	0.0219157	2.64e-07	15426	21	0.076478
500	family.Streptococcaceae.id.1850	12	100519321	rs75007764	G	A	-0.115919	0.0220668	2.7e-07	15426	21	0.080072
501	family.Streptococcaceae.id.1850	12	100318294	rs10860539	C	T	-0.104456	0.0199309	2.67e-07	15959	23	0.073882
502	family.Streptococcaceae.id.1850	12	100417973	rs11110198	G	A	-0.105282	0.0202025	2.95e-07	15850	22	0.040136
503	family.Streptococcaceae.id.1850	12	100358887	rs11110160	A	G	-0.105169	0.0200895	2.91e-07	15850	22	0.059105
504	family.Streptococcaceae.id.1850	12	100536945	rs12370791	T	G	-0.116438	0.0222249	2.95e-07	15425	21	0.065895
505	family.Streptococcaceae.id.1850	12	100359430	rs7312868	G	A	-0.105263	0.0201562	3.02e-07	15850	22	0.047125
506	family.Streptococcaceae.id.1850	12	100410629	rs11110196	C	A	-0.105363	0.0201959	2.95e-07	15850	22	0.040136
507	family.Streptococcaceae.id.1850	12	100359237	rs7298009	T	C	-0.104871	0.020113	3.15e-07	15849	22	0.055112
508	family.Streptococcaceae.id.1850	12	100362241	rs138155218	C	G	-0.104902	0.0201589	3.23e-07	15850	22	0.046526
509	family.Streptococcaceae.id.1850	12	100301080	rs11110110	G	A	-0.104847	0.0201762	3.21e-07	15850	22	0.048123
510	family.Streptococcaceae.id.1850	12	100545669	rs11110259	C	A	-0.0972903	0.0200215	1.99e-06	15960	23	0.074481
511	family.Streptococcaceae.id.1850	17	61335497	rs2120255	C	A	-0.0518199	0.0110714	2.95e-06	16627	24	0.46845
512	family.Streptococcaceae.id.1850	8	10138824	rs2952228	C	T	-0.0598296	0.0125916	1.7e-06	16623	24	0.238419
513	family.Streptococcaceae.id.1850	12	100285942	rs11110092	C	T	-0.0927616	0.019502	2.33e-06	15960	23	0.145767
514	family.Streptococcaceae.id.1850	17	61164851	rs7224098	A	G	-0.0522485	0.011069	2.44e-06	16627	24	0.480032
515	family.Streptococcaceae.id.1850	17	61337555	rs2447443	G	C	-0.0516535	0.0110719	3.21e-06	16627	24	0.46845
516	family.Streptococcaceae.id.1850	12	100281152	rs79222628	G	A	-0.0872288	0.0185686	2.49e-06	15850	22	0.059505
517	family.Streptococcaceae.id.1850	12	100557345	rs11110266	C	T	-0.0906297	0.018411	1.72e-06	15951	23	0.199081
518	family.Streptococcaceae.id.1850	12	100602912	rs11110294	A	G	-0.0970964	0.0200283	2.15e-06	15960	23	0.073882
519	family.Streptococcaceae.id.1850	8	10130696	rs2952172	T	C	-0.0584826	0.0123839	2.19e-06	16623	24	0.245008
520	family.Streptococcaceae.id.1850	8	10145925	rs67455183	T	G	-0.0749406	0.0160296	2.7e-06	16623	24	0.163938
521	family.Streptococcaceae.id.1850	12	100405148	rs57497665	C	T	-0.0905463	0.018549	2.08e-06	15960	23	0.148962
522	family.Streptococcaceae.id.1850	12	100283085	rs11110086	G	A	-0.0945095	0.0199303	3.01e-06	15960	23	0.081669
523	family.Streptococcaceae.id.1850	12	100291334	rs11110096	A	G	-0.0939181	0.0198425	3.07e-06	15960	23	0.086262
524	family.Streptococcaceae.id.1850	12	100292509	rs11110098	G	A	-0.0917031	0.0193351	2.99e-06	15956	23	0.185304
525	family.Streptococcaceae.id.1850	12	100282904	rs11110085	C	A	-0.0943322	0.0199303	3.16e-06	15960	23	0.081669
526	family.Streptococcaceae.id.1850	17	61160271	rs9989494	G	A	-0.0511981	0.0110713	3.89e-06	16626	24	0.478235
527	family.Streptococcaceae.id.1850	17	61323412	rs2460109	C	T	-0.0510878	0.0110717	4.15e-06	16627	24	0.470048
528	family.Streptococcaceae.id.1850	17	61319197	rs2460110	G	A	-0.0508792	0.0110752	4.19e-06	16625	24	0.457668
529	family.Streptococcaceae.id.1850	17	61160767	rs9916518	C	T	-0.0512765	0.0110708	3.67e-06	16627	24	0.478035
530	family.Streptococcaceae.id.1850	12	100523496	rs11110252	G	A	-0.0962223	0.0200066	2.64e-06	15960	23	0.079473
531	family.Streptococcaceae.id.1850	17	61088604	rs9904474	T	G	-0.0514324	0.0111108	4.04e-06	16623	24	0.476438
532	family.Streptococcaceae.id.1850	12	100214822	rs7970539	T	C	-0.0840503	0.0182862	4.39e-06	15958	23	0.071086
533	family.Streptococcaceae.id.1850	12	100247947	rs11110070	G	A	-0.0830644	0.0180163	3.8e-06	15958	23	0.097045
534	family.Streptococcaceae.id.1850	12	100270531	rs114279530	G	A	-0.0830488	0.0179861	2.89e-06	15850	22	0.059505
535	family.Streptococcaceae.id.1850	12	100281471	rs11110084	G	A	-0.0866972	0.0185687	2.94e-06	15850	22	0.059704
536	family.Streptococcaceae.id.1850	8	10134945	rs2952262	T	A	-0.0586105	0.0126206	3.23e-06	16624	24	0.233227
537	family.Streptococcaceae.id.1850	17	61158269	rs4968752	G	A	-0.0510762	0.0110712	4.19e-06	16626	24	0.478235
538	family.Streptococcaceae.id.1850	12	100215567	rs7971435	T	G	-0.0838484	0.0182368	4.57e-06	15956	23	0.084465
539	family.Streptococcaceae.id.1850	12	100584482	rs10860564	T	C	-0.0952125	0.0200298	3.14e-06	15960	23	0.078874
540	family.Streptococcaceae.id.1850	17	61180293	rs2052119	G	A	-0.0510991	0.0110707	3.97e-06	16626	24	0.477835
541	family.Streptococcaceae.id.1850	12	100604909	rs74476543	G	A	-0.0953108	0.0200284	3.32e-06	15960	23	0.073882
542	family.Streptococcaceae.id.1850	12	100257073	rs111923753	C	T	-0.084579	0.018275	3.71e-06	15849	22	0.059904
543	family.Streptococcaceae.id.1850	8	10137003	rs2952257	T	C	-0.0583309	0.0125919	3.15e-06	16623	24	0.242212
544	family.Streptococcaceae.id.1850	12	100530597	rs12367581	T	A	-0.0944045	0.0200023	3.77e-06	15960	23	0.082867
545	family.Streptococcaceae.id.1850	17	61297892	rs2927291	G	A	-0.0504666	0.0110753	5e-06	16627	24	0.466054
546	family.Streptococcaceae.id.1850	8	10135940	rs2975649	C	T	-0.058208	0.0125944	3.44e-06	16617	24	0.238219
547	family.Streptococcaceae.id.1850	16	991253	rs35344081	A	G	0.0609349	0.0129703	2.64e-06	16624	24	0.25619
548	family.Streptococcaceae.id.1850	8	10136381	rs2975647	G	A	-0.0580841	0.0125919	3.53e-06	16623	24	0.235224
549	family.Streptococcaceae.id.1850	5	174173171	rs77558518	G	A	-0.104239	0.022806	3.72e-06	15161	20	0.074281
550	family.Streptococcaceae.id.1850	8	10133477	rs2975654	G	A	-0.0579113	0.0126116	4.27e-06	16627	24	0.233227
551	family.Streptococcaceae.id.1850	14	97526750	rs2370083	T	G	-0.0842751	0.0184509	4.26e-06	16516	23	0.072284
552	family.Streptococcaceae.id.1850	12	100521567	rs12370772	G	C	-0.0942899	0.0199756	4.17e-06	15960	23	0.086062
553	family.Streptococcaceae.id.1850	16	1009552	rs11248956	T	C	0.0599192	0.0129445	2.68e-06	16627	24	0.297125
554	family.Streptococcaceae.id.1850	8	10135784	rs2952258	C	T	-0.0578238	0.012594	3.98e-06	16623	24	0.232628
555	family.Streptococcaceae.id.1850	12	100269249	rs7134384	T	C	-0.0797549	0.0177088	4.95e-06	15960	23	0.078874
556	family.Streptococcaceae.id.1850	3	94153993	rs76717940	A	T	0.150606	0.0334079	3.09e-06	7720	10	0.021765
557	family.Streptococcaceae.id.1850	12	100273666	rs75088533	C	T	-0.0847123	0.0184515	4.59e-06	15850	22	0.059704
558	family.Streptococcaceae.id.1850	12	100274654	rs77628647	G	A	-0.0848103	0.0184787	4.64e-06	15850	22	0.059704
559	family.Streptococcaceae.id.1850	8	10135468	rs2975653	G	A	-0.0574219	0.0125932	4.62e-06	16623	24	0.233626
560	family.Streptococcaceae.id.1850	8	10121605	rs2952189	C	T	-0.0699896	0.0153435	4.09e-06	16627	24	0.153954
561	family.Streptococcaceae.id.1850	8	10125195	rs2952184	T	C	-0.0696016	0.0152846	4.31e-06	16627	24	0.142971
562	family.Streptococcaceae.id.1850	4	53657577	rs10028567	T	C	-0.0934027	0.0190343	3.72e-06	16549	23	0.171925
563	family.Streptococcaceae.id.1850	15	41663393	rs72739637	G	A	0.0927983	0.0192021	1.82e-06	15111	21	0.079872
564	family.Streptococcaceae.id.1850	8	10209623	rs7818437	T	C	-0.0609289	0.0131558	3.42e-06	16615	24	0.267772
565	family.Streptococcaceae.id.1850	4	53657511	rs10025825	A	G	-0.0928938	0.0191161	4.6e-06	16549	23	0.161941
566	family.Streptococcaceae.id.1850	4	53657818	rs10026175	A	G	-0.0924964	0.0190318	4.59e-06	16549	23	0.171925
567	family.Streptococcaceae.id.1850	4	53658042	rs55657347	T	G	-0.0922862	0.0190293	4.7e-06	16549	23	0.172125
568	family.Streptococcaceae.id.1850	16	1007763	rs12595929	C	T	0.0584869	0.0129299	4.89e-06	16627	24	0.296725
569	family.Streptococcaceae.id.1850	8	10207943	rs6601443	G	A	-0.0620617	0.0135531	3.76e-06	16620	24	0.197883
570	family.Streptococcaceae.id.1850	17	80576624	rs9903102	A	C	-0.0693015	0.0154096	4.92e-06	16623	24	0.232029
571	family.Veillonellaceae.id.2172	13	38326692	rs79535861	C	A	0.100666	0.0207016	1.58e-06	15061	22	0.076478
572	family.Veillonellaceae.id.2172	1	50088819	rs12741784	T	C	-0.0621452	0.0119266	1.28e-07	15867	23	0.131589
573	family.Veillonellaceae.id.2172	1	50086218	rs12738636	G	A	-0.0591014	0.0117269	4.46e-07	15605	23	0.241414
574	family.Veillonellaceae.id.2172	5	132646303	rs12186441	A	G	0.208096	0.0453999	4.53e-06	5236	7	0.011581
575	family.Veillonellaceae.id.2172	1	50468336	rs12024294	C	T	-0.0581039	0.0117708	6.02e-07	15605	23	0.180112
576	family.Veillonellaceae.id.2172	13	38345556	rs17263892	C	A	0.0987394	0.0210196	3.69e-06	15060	22	0.067093
577	family.Veillonellaceae.id.2172	14	102897930	rs111810795	T	C	-0.0867108	0.0180573	1.73e-06	15605	23	0.111621
578	family.Veillonellaceae.id.2172	1	50022046	rs66716149	T	C	-0.0580955	0.0119247	8.34e-07	15865	23	0.130192
579	family.Veillonellaceae.id.2172	13	38330047	rs7324328	C	T	0.0942323	0.0203847	3.79e-06	15170	23	0.109026
580	family.Veillonellaceae.id.2172	13	38330756	rs11838712	G	A	0.093581	0.0203879	4.57e-06	15170	23	0.109425
581	family.Veillonellaceae.id.2172	18	462180	rs4797169	C	T	0.0587799	0.0128297	4.49e-06	15974	24	0.304912
582	family.Veillonellaceae.id.2172	7	21637810	rs12668619	G	A	0.055301	0.0117654	2.57e-06	15971	24	0.444089
583	family.Veillonellaceae.id.2172	4	23317124	rs2175069	G	A	-0.0526752	0.0114886	4.64e-06	15976	24	0.489018
584	family.Veillonellaceae.id.2172	4	46366067	rs1442060	A	G	-0.0514024	0.0112125	4.51e-06	15976	24	0.44988
585	family.Veillonellaceae.id.2172	15	78546996	rs4461038	G	A	-0.0554965	0.0119467	3.73e-06	15973	24	0.266374
586	family.Verrucomicrobiaceae.id.4036	4	95016155	rs113634144	G	T	0.0737014	0.0150133	1.11e-06	11860	24	0.276358
587	family.Verrucomicrobiaceae.id.4036	4	95027272	rs11729256	C	T	0.0749798	0.0150177	6.73e-07	11861	24	0.274361
588	family.Verrucomicrobiaceae.id.4036	11	130280667	rs4936098	G	A	0.0648691	0.0135928	1.13e-06	11858	24	0.22484
589	family.Verrucomicrobiaceae.id.4036	4	95064162	rs77055143	C	T	0.0668485	0.0144833	3.73e-06	11865	24	0.291733
590	family.Verrucomicrobiaceae.id.4036	6	56341481	rs9349825	G	A	-0.0704354	0.0147128	2.51e-06	11858	24	0.224641
591	family.Verrucomicrobiaceae.id.4036	4	95059232	rs56161035	C	T	0.0682092	0.014454	2.33e-06	11865	24	0.308107
592	family.Verrucomicrobiaceae.id.4036	10	5073050	rs11252894	C	A	0.0770872	0.0166052	2.95e-06	11864	24	0.124002
593	family.Verrucomicrobiaceae.id.4036	4	95072730	rs2169719	A	G	0.0677138	0.0145321	3.16e-06	11859	24	0.285343
594	family.Verrucomicrobiaceae.id.4036	10	5076367	rs12416161	C	T	0.0762462	0.0165564	3.51e-06	11864	24	0.151158
595	family.Verrucomicrobiaceae.id.4036	4	100544188	rs74542928	C	T	0.112124	0.0236422	1.65e-06	11216	22	0.050719
596	family.Verrucomicrobiaceae.id.4036	4	100542921	rs112769434	A	G	0.111206	0.0236429	2.18e-06	11216	22	0.050719
597	family.Verrucomicrobiaceae.id.4036	4	95070236	rs12498518	C	T	0.0666138	0.0144866	3.96e-06	11865	24	0.291334
598	family.Verrucomicrobiaceae.id.4036	16	81063149	rs2602429	T	C	0.0745516	0.0156195	2.7e-06	11690	23	0.405551
599	family.Verrucomicrobiaceae.id.4036	4	95073229	rs12501826	G	C	0.0665432	0.0144876	4.14e-06	11865	24	0.291334
600	family.Verrucomicrobiaceae.id.4036	10	5064327	rs4242783	A	G	0.0687992	0.0147694	2.75e-06	11690	23	0.28754
601	family.Verrucomicrobiaceae.id.4036	11	130270855	rs59317921	C	T	0.0628433	0.0137504	4.55e-06	11793	23	NA
602	family.Verrucomicrobiaceae.id.4036	1	105422565	rs11184341	C	G	0.0655301	0.014223	4.14e-06	11864	24	0.442891
603	family.Verrucomicrobiaceae.id.4036	4	95063631	rs1605923	T	G	0.0662293	0.0144729	4.64e-06	11865	24	0.294129
604	family.Verrucomicrobiaceae.id.4036	4	95077819	rs11724791	G	A	0.0662779	0.014488	4.92e-06	11865	24	0.297125
605	family.Verrucomicrobiaceae.id.4036	4	100542167	rs1491244	A	T	0.110688	0.0236329	2.49e-06	11216	22	0.050719
606	family.Verrucomicrobiaceae.id.4036	15	97570657	rs12908520	A	G	0.0619104	0.0130946	2.15e-06	11863	24	0.298722
607	family.Verrucomicrobiaceae.id.4036	18	49473635	rs117107102	G	A	0.204683	0.0431573	2.92e-06	4975	9	0.013578
608	family.Verrucomicrobiaceae.id.4036	4	100544511	rs6832119	A	G	0.109173	0.023644	3.47e-06	11216	22	0.050719
609	family.Verrucomicrobiaceae.id.4036	4	100544867	rs6832927	C	A	0.108281	0.0236439	4.27e-06	11216	22	0.050719
610	family.Verrucomicrobiaceae.id.4036	4	100545232	rs113653192	C	T	0.107765	0.0236441	4.72e-06	11216	22	0.050919
611	family.Verrucomicrobiaceae.id.4036	12	130309670	rs111862613	C	T	0.0907065	0.0196746	3.73e-06	11621	22	0.186302
612	family.Victivallaceae.id.2255	7	146823361	rs12703879	G	A	0.116957	0.0256481	4.31e-06	3882	18	0.11222
613	family.Victivallaceae.id.2255	2	60508008	rs56311698	G	T	-0.194961	0.0426146	3.96e-06	3917	19	0.157348
614	family.Victivallaceae.id.2255	5	94690178	rs253710	C	T	0.123711	0.0256972	2.11e-06	3917	19	0.153355
615	family.Victivallaceae.id.2255	5	94698304	rs1895249	G	T	0.122146	0.0257145	2.42e-06	3916	19	0.159345
616	family.Victivallaceae.id.2255	5	94720245	rs2731834	G	C	0.123706	0.0259773	2.33e-06	3916	19	0.195088
617	family.Victivallaceae.id.2255	5	94729769	rs33893	A	G	0.122867	0.025975	2.86e-06	3917	19	0.189097
618	family.Victivallaceae.id.2255	5	94708550	rs1363428	A	G	0.121862	0.0256383	2.47e-06	3917	19	0.162141
619	family.Victivallaceae.id.2255	5	94698037	rs2194089	C	T	0.11739	0.0250224	4.03e-06	3915	19	0.241813
620	family.Victivallaceae.id.2255	5	94708243	rs1363429	G	T	0.117948	0.025056	3.6e-06	3909	19	0.216254
621	family.Victivallaceae.id.2255	5	94702182	rs253712	G	A	0.11953	0.0257191	4.05e-06	3916	19	0.159145
622	family.Victivallaceae.id.2255	5	94698407	rs1895248	T	A	0.119578	0.0257691	4.31e-06	3916	19	0.147165
623	family.Victivallaceae.id.2255	5	94728078	rs33892	G	A	0.120571	0.0260011	4.41e-06	3917	19	0.183706
624	family.Victivallaceae.id.2255	2	2649472	rs67832247	T	C	-0.123489	0.0266695	3.24e-06	3555	18	0.250799
625	family.Victivallaceae.id.2255	5	94710572	rs185249	G	A	0.1188	0.0257166	4.42e-06	3915	19	0.148363
626	family.Victivallaceae.id.2255	11	9340990	rs34702749	A	T	-0.140718	0.0284587	1.17e-06	3909	19	0.245407
627	family.Victivallaceae.id.2255	11	9316730	rs4396289	T	C	-0.152918	0.0288525	1.54e-07	3913	19	0.25
628	family.Victivallaceae.id.2255	11	9312796	rs56349194	G	A	-0.152331	0.0288579	1.78e-07	3915	19	0.240216
629	family.Victivallaceae.id.2255	11	9314298	rs12575328	G	A	-0.149502	0.0288672	2.97e-07	3915	19	0.241014
630	family.Victivallaceae.id.2255	7	146817883	rs34296005	A	T	0.127903	0.0257466	7.92e-07	3915	19	0.119409
631	family.Victivallaceae.id.2255	7	146913540	rs1603450	C	T	-0.144369	0.0299873	2.28e-06	3917	19	0.381789
632	family.Victivallaceae.id.2255	7	57589803	rs2944282	C	T	-0.124197	0.0257026	1.57e-06	3555	18	0.236621
633	family.Victivallaceae.id.2255	7	146808977	rs11764871	T	G	0.127099	0.025656	7.49e-07	3909	19	0.129992
634	family.Victivallaceae.id.2255	2	60484909	rs6545794	G	A	-0.197786	0.0410495	5.97e-07	3916	19	0.253395
635	family.Victivallaceae.id.2255	7	146812673	rs6951588	T	C	0.124774	0.0255127	1.11e-06	3911	19	0.126597
636	family.Victivallaceae.id.2255	11	9335750	rs12793955	G	T	-0.141094	0.0289084	1.44e-06	3908	19	0.241014
637	family.Victivallaceae.id.2255	7	146810428	rs62481809	C	G	0.124311	0.0255886	1.19e-06	3907	19	0.127995
638	family.Victivallaceae.id.2255	2	60502433	rs72960925	C	T	-0.193159	0.0407931	1.2e-06	3917	19	0.276358
639	family.Victivallaceae.id.2255	7	146820669	rs13234582	A	G	0.121935	0.0255659	1.67e-06	3883	18	0.116613
640	family.Victivallaceae.id.2255	7	57593889	rs2944279	G	A	-0.120159	0.025624	2.95e-06	3555	18	0.237021
641	family.Victivallaceae.id.2255	2	60503230	rs907574	G	A	-0.192754	0.0408289	1.6e-06	3917	19	0.268371
642	family.Victivallaceae.id.2255	5	94692439	rs2546105	T	A	0.126643	0.0257111	1.03e-06	3917	19	0.146565
643	family.Victivallaceae.id.2255	7	146795379	rs11770843	T	C	0.124345	0.025836	1.06e-06	3891	18	0.09345
644	family.Victivallaceae.id.2255	2	60504816	rs4079618	G	C	-0.190744	0.0407762	1.76e-06	3917	19	0.270966
645	family.Victivallaceae.id.2255	10	95286954	rs7077363	A	G	0.148942	0.0318366	2.83e-06	3912	19	0.169529
646	family.Victivallaceae.id.2255	9	111086170	rs62570196	T	C	-0.246101	0.0483077	2.7e-07	3091	13	0.018371
647	family.Victivallaceae.id.2255	2	60507748	rs72960932	G	A	-0.193496	0.0419827	2.47e-06	3917	19	0.202077
648	family.Victivallaceae.id.2255	7	146798566	rs35004924	A	C	0.121799	0.0259202	1.98e-06	3887	18	0.09365
649	family.Victivallaceae.id.2255	2	60487902	rs17017706	G	T	-0.188132	0.0409715	1.57e-06	3917	19	0.252995
650	family.Victivallaceae.id.2255	11	9352951	rs7131017	G	A	-0.13379	0.0284268	3.93e-06	3917	19	0.232628
651	family.Victivallaceae.id.2255	2	60499463	rs58593843	G	A	-0.187378	0.0407525	2.94e-06	3917	19	0.268171
652	family.Victivallaceae.id.2255	2	31211657	rs61702987	C	T	0.145501	0.0300007	3.08e-06	3906	19	0.203275
653	family.Victivallaceae.id.2255	2	31211641	rs59078374	C	G	0.142843	0.0300033	4.98e-06	3906	19	0.203874
654	family.Victivallaceae.id.2255	19	711637	rs11671100	C	A	-0.160034	0.0349472	4.08e-06	3331	15	0.107628
655	family.unknownfamily.id.1000001214	3	14306949	rs9864379	C	T	-0.160521	0.0292752	4.66e-08	5768	23	0.076078
656	family.unknownfamily.id.1000001214	3	14306999	rs9830438	A	C	-0.159823	0.0292714	5.27e-08	5768	23	0.077276
657	family.unknownfamily.id.1000001214	3	14308119	rs2005426	C	A	-0.158558	0.0293672	7.7e-08	5764	23	0.074081
658	family.unknownfamily.id.1000001214	3	14280171	rs12493406	C	T	-0.154563	0.0292189	2.2e-07	5768	23	0.054313
659	family.unknownfamily.id.1000001214	3	14307483	rs900188	A	G	-0.157741	0.0292726	8.47e-08	5767	23	0.077077
660	family.unknownfamily.id.1000001214	3	14306561	rs9864035	G	A	-0.153263	0.0292617	1.82e-07	5766	23	0.076877
661	family.unknownfamily.id.1000001214	3	14268381	rs6773199	G	A	-0.14963	0.0286206	1.37e-07	5766	23	0.054113
662	family.unknownfamily.id.1000001214	3	14268744	rs13062781	G	A	-0.146187	0.0283737	1.44e-07	5765	23	0.09365
663	family.unknownfamily.id.1000001214	3	14298628	rs6442436	C	T	-0.151925	0.0291554	2.03e-07	5767	23	0.074281
664	family.unknownfamily.id.1000001214	3	14306171	rs9883109	T	C	-0.151742	0.0291879	2.19e-07	5768	23	0.078275
665	family.unknownfamily.id.1000001214	3	14303081	rs17039205	A	G	-0.148607	0.029161	3.64e-07	5768	23	0.076677
666	family.unknownfamily.id.1000001214	3	14299101	rs6780959	A	G	-0.150946	0.0291597	2.43e-07	5767	23	0.074281
667	family.unknownfamily.id.1000001214	3	14296762	rs13072729	T	C	-0.151287	0.0291828	2.61e-07	5766	23	0.076078
668	family.unknownfamily.id.1000001214	3	14283539	rs12486770	T	A	-0.153481	0.0292238	2.64e-07	5768	23	0.054313
669	family.unknownfamily.id.1000001214	3	14282488	rs62231951	A	T	-0.153098	0.0292201	2.82e-07	5768	23	0.054313
670	family.unknownfamily.id.1000001214	3	14306519	rs9863760	C	T	-0.148488	0.0284732	2.28e-07	5767	23	0.068091
671	family.unknownfamily.id.1000001214	3	14287703	rs10510427	G	A	-0.150282	0.0289098	3.51e-07	5768	23	0.054712
672	family.unknownfamily.id.1000001214	3	14301173	rs1010755	C	T	-0.148992	0.0291295	3.55e-07	5768	23	0.079872
673	family.unknownfamily.id.1000001214	16	80493705	rs11150282	C	T	0.098235	0.0197127	7.36e-07	5864	24	0.362819
674	family.unknownfamily.id.1000001214	3	14303190	rs17039208	T	C	-0.147835	0.0291477	4.15e-07	5768	23	0.077875
675	family.unknownfamily.id.1000001214	3	14270680	rs9832125	C	T	-0.139152	0.028206	3.26e-07	5767	23	0.09365
676	family.unknownfamily.id.1000001214	3	14270543	rs13084677	A	T	-0.138695	0.0282049	3.45e-07	5767	23	0.093251
677	family.unknownfamily.id.1000001214	3	14304191	rs13088024	T	A	-0.146615	0.0291526	5.61e-07	5768	23	0.076677
678	family.unknownfamily.id.1000001214	3	14303491	rs13060131	C	T	-0.146232	0.0291538	5.92e-07	5768	23	0.076677
679	family.unknownfamily.id.1000001214	3	14290362	rs13098772	C	A	-0.147334	0.029178	6.08e-07	5766	23	0.055511
680	family.unknownfamily.id.1000001214	3	14304881	rs12714902	G	A	-0.145167	0.0291553	7.05e-07	5768	23	0.077676
681	family.unknownfamily.id.1000001214	16	80490529	rs7206242	C	T	0.0992309	0.0201276	1.05e-06	5871	24	0.333866
682	family.unknownfamily.id.1000001214	3	14304748	rs12714900	G	T	-0.145763	0.0291532	6.31e-07	5768	23	0.078075
683	family.unknownfamily.id.1000001214	3	14303744	rs12491989	C	G	-0.145927	0.0292108	6.52e-07	5768	23	0.066294
684	family.unknownfamily.id.1000001214	3	14305088	rs12714903	C	T	-0.145504	0.0291581	6.64e-07	5768	23	0.076677
685	family.unknownfamily.id.1000001214	3	14305670	rs13095126	T	C	-0.145423	0.0291525	6.82e-07	5768	23	0.077676
686	family.unknownfamily.id.1000001214	3	14305584	rs13072444	G	A	-0.145316	0.0291527	6.94e-07	5768	23	0.077676
687	family.unknownfamily.id.1000001214	9	115975644	rs4129397	A	G	0.0902711	0.018525	1.27e-06	5877	24	0.478035
688	family.unknownfamily.id.1000001214	3	14305836	rs13072505	A	G	-0.146171	0.0291487	5.82e-07	5768	23	0.077676
689	family.unknownfamily.id.1000001214	3	14302318	rs7644367	G	A	-0.143984	0.0291474	8.09e-07	5768	23	0.079872
690	family.unknownfamily.id.1000001214	3	14305341	rs13072044	G	T	-0.148103	0.0300439	8.25e-07	5334	22	0.077676
691	family.unknownfamily.id.1000001214	3	14305775	rs13072359	A	C	-0.143617	0.0291512	9.37e-07	5768	23	0.077676
692	family.unknownfamily.id.1000001214	16	80484304	rs7204337	G	A	0.0982693	0.0203106	1.79e-06	5864	24	0.326278
693	family.unknownfamily.id.1000001214	1	230522960	rs72765665	C	T	-0.0894145	0.0186684	1.35e-06	5872	24	0.330471
694	family.unknownfamily.id.1000001214	1	230523039	rs16851659	C	G	-0.0895168	0.0186555	1.27e-06	5875	24	0.331669
695	family.unknownfamily.id.1000001214	15	100747683	rs79790072	C	T	0.226103	0.0488017	3.54e-06	4104	11	0.016174
696	family.unknownfamily.id.1000001214	9	115975389	rs4129395	A	G	0.0904264	0.0185253	1.22e-06	5878	24	0.495208
697	family.unknownfamily.id.1000001214	1	230522961	rs72765667	A	G	-0.0882514	0.0186717	1.83e-06	5872	24	0.330471
698	family.unknownfamily.id.1000001214	1	230522978	rs68053172	G	A	-0.0882743	0.0186701	1.84e-06	5872	24	0.330671
699	family.unknownfamily.id.1000001214	9	122046549	rs1221147	A	T	0.126305	0.0279161	4.86e-06	5759	23	0.140775
700	family.unknownfamily.id.1000001214	9	115975613	rs4129396	A	G	0.089523	0.0185265	1.56e-06	5877	24	0.494609
701	family.unknownfamily.id.1000001214	1	230522690	rs4846956	C	T	-0.0874254	0.018658	2.18e-06	5876	24	0.329673
702	family.unknownfamily.id.1000001214	9	115977175	rs10739388	T	C	0.0886459	0.0185245	1.97e-06	5878	24	0.494808
703	family.unknownfamily.id.1000001214	9	115976445	rs7859354	C	T	0.0888125	0.0185251	1.89e-06	5878	24	0.495208
704	family.unknownfamily.id.1000001214	7	20010624	rs73074665	T	A	0.164631	0.0356037	3.62e-06	5749	22	0.059305
705	family.unknownfamily.id.1000001214	9	115978038	rs10817461	A	T	0.0880092	0.0185266	2.32e-06	5878	24	0.495407
706	family.unknownfamily.id.1000001214	1	230523609	rs12746891	A	G	-0.0846912	0.0185978	4.25e-06	5875	24	0.334665
707	family.unknownfamily.id.1000001214	1	230524296	rs7549147	G	A	-0.085841	0.0185971	3.13e-06	5874	24	0.334864
708	family.unknownfamily.id.1000005471	14	46519718	rs74603314	C	T	0.230767	0.0489701	2.28e-06	4033	9	0.014976
709	family.unknownfamily.id.1000005471	7	82536037	rs17235252	C	T	-0.122002	0.0255463	2.16e-06	9531	20	0.087859
710	family.unknownfamily.id.1000005471	5	17443654	rs7706512	A	G	0.0657351	0.0138979	2.27e-06	10359	22	0.39397
711	family.unknownfamily.id.1000005471	22	42741466	rs739151	G	C	0.0652659	0.0139773	3.09e-06	10337	22	0.3127
712	genus..Eubacteriumxylanophilumgroup.id.14375	7	43571128	rs34157616	C	T	0.0673126	0.0142912	2.92e-06	13307	24	0.146366
713	genus..Eubacteriumxylanophilumgroup.id.14375	20	57995506	rs17830032	A	G	-0.160597	0.0310515	2.39e-07	9527	13	0.029752
714	genus..Eubacteriumxylanophilumgroup.id.14375	7	43566344	rs13239072	A	G	0.0687427	0.0142728	1.82e-06	13307	24	0.164736
715	genus..Eubacteriumxylanophilumgroup.id.14375	7	43565458	rs34085021	G	A	0.0688094	0.0143211	2.01e-06	13304	24	0.141374
716	genus..Eubacteriumxylanophilumgroup.id.14375	7	43571280	rs35278384	A	G	0.0671619	0.0142712	3.03e-06	13307	24	0.164936
717	genus..Eubacteriumxylanophilumgroup.id.14375	17	66689958	rs79582700	G	C	-0.0951677	0.0199969	2.41e-06	13256	23	0.104233
718	genus..Eubacteriumxylanophilumgroup.id.14375	11	131009660	rs2213117	G	T	0.0877797	0.0189012	4.21e-06	12878	22	0.159545
719	genus..Eubacteriumxylanophilumgroup.id.14375	14	73181783	rs10140184	C	A	0.0576795	0.012599	4.96e-06	12930	23	0.309904
720	genus..Eubacteriumxylanophilumgroup.id.14375	1	22627266	rs10917203	C	A	0.0612633	0.0130917	3.15e-06	12930	23	0.366014
721	genus..Eubacteriumxylanophilumgroup.id.14375	16	73696771	rs112176119	T	C	-0.113455	0.0245762	3.33e-06	12199	20	0.022364
722	genus..Eubacteriumxylanophilumgroup.id.14375	9	130498120	rs1999224	T	G	-0.0949051	0.0203503	3.75e-06	13309	24	NA
723	genus..Eubacteriumxylanophilumgroup.id.14375	1	22633113	rs55654754	A	G	0.0607418	0.0131428	4.17e-06	12930	23	0.299521
724	genus..Ruminococcusgauvreauiigroup.id.11342	10	29201860	rs2047242	G	A	-0.067603	0.0133738	2.46e-07	13369	24	0.141174
725	genus..Ruminococcusgauvreauiigroup.id.11342	12	61119266	rs1391597	T	C	0.0590284	0.0124874	1.86e-06	13382	24	0.234026
726	genus..Ruminococcusgauvreauiigroup.id.11342	10	29200793	rs7084821	A	G	-0.0672583	0.0133689	2.99e-07	13368	24	0.167931
727	genus..Ruminococcusgauvreauiigroup.id.11342	10	29196847	rs11007308	T	C	-0.0667786	0.0135472	4.98e-07	13382	24	0.116813
728	genus..Ruminococcusgauvreauiigroup.id.11342	16	2767894	rs71386687	G	T	0.121037	0.02386	2.91e-07	11340	18	0.01857
729	genus..Ruminococcusgauvreauiigroup.id.11342	10	29201960	rs2047241	A	G	-0.0655109	0.0133369	5.64e-07	13368	24	0.16873
730	genus..Ruminococcusgauvreauiigroup.id.11342	3	112372317	rs9870933	G	A	0.0621643	0.0126072	8.49e-07	13382	24	0.463259
731	genus..Ruminococcusgauvreauiigroup.id.11342	3	112362188	rs6772337	G	A	0.0610663	0.0126084	1.31e-06	13373	24	0.489018
732	genus..Ruminococcusgauvreauiigroup.id.11342	3	112359986	rs6438086	G	A	0.0627437	0.0129919	1.63e-06	13382	24	0.283946
733	genus..Ruminococcusgauvreauiigroup.id.11342	10	29192854	rs2039977	T	C	-0.0639716	0.0135268	1.4e-06	13379	24	0.116813
734	genus..Ruminococcusgauvreauiigroup.id.11342	2	191954852	rs10931481	A	G	0.0610096	0.0130484	3.38e-06	13382	24	0.392372
735	genus..Ruminococcusgauvreauiigroup.id.11342	15	85563483	rs289410	A	G	-0.0654926	0.0139101	2.27e-06	13380	24	0.358626
736	genus..Ruminococcusgauvreauiigroup.id.11342	3	112372172	rs7611898	A	G	0.0593943	0.0128313	4.52e-06	13377	24	0.324281
737	genus..Ruminococcusgauvreauiigroup.id.11342	7	153487396	rs12539819	T	C	0.110654	0.0240684	4.49e-06	11860	20	0.040735
738	genus..Ruminococcusgnavusgroup.id.14376	5	18605141	rs10071259	A	C	-0.114526	0.0226852	6.06e-07	6401	24	0.190895
739	genus..Ruminococcusgnavusgroup.id.14376	5	18662686	rs13163520	A	G	-0.127377	0.0233883	5.61e-08	6326	23	0.14377
740	genus..Ruminococcusgnavusgroup.id.14376	5	18675684	rs35326214	T	A	-0.123768	0.0230712	1.19e-07	6327	23	0.155152
741	genus..Ruminococcusgnavusgroup.id.14376	5	18640112	rs6893333	C	G	-0.121344	0.0231491	1.56e-07	6327	23	0.146965
742	genus..Ruminococcusgnavusgroup.id.14376	5	18637578	rs12659196	T	C	-0.116496	0.0231127	5.21e-07	6326	23	0.142971
743	genus..Ruminococcusgnavusgroup.id.14376	5	18674519	rs10039058	C	A	-0.114024	0.0226954	6.93e-07	6400	24	0.196086
744	genus..Ruminococcusgnavusgroup.id.14376	5	18711322	rs329899	T	C	-0.0845979	0.0178481	2.54e-06	6398	24	0.34365
745	genus..Ruminococcusgnavusgroup.id.14376	5	18686194	rs62349877	C	T	-0.113812	0.0230654	7.62e-07	6328	23	0.159345
746	genus..Ruminococcusgnavusgroup.id.14376	5	18604787	rs17631095	C	T	-0.114297	0.0228748	8.4e-07	6327	23	0.148762
747	genus..Ruminococcusgnavusgroup.id.14376	5	18603925	rs13180307	C	T	-0.114251	0.0228762	8.46e-07	6327	23	0.148562
748	genus..Ruminococcusgnavusgroup.id.14376	5	18675000	rs62349875	T	A	-0.11279	0.0226851	1.01e-06	6400	24	0.192492
749	genus..Ruminococcusgnavusgroup.id.14376	5	18691650	rs71599205	T	C	-0.113786	0.0231057	8.23e-07	6328	23	0.167532
750	genus..Ruminococcusgnavusgroup.id.14376	5	18680420	rs1496279	T	A	-0.087722	0.0184167	2.31e-06	6236	22	NA
751	genus..Ruminococcusgnavusgroup.id.14376	5	18736646	rs1472609	C	T	-0.086975	0.017875	1.55e-06	6399	24	0.298323
752	genus..Ruminococcusgnavusgroup.id.14376	5	18695562	rs6861985	T	C	-0.107447	0.0230784	3.07e-06	6326	23	0.167332
753	genus..Ruminococcusgnavusgroup.id.14376	5	18691618	rs13176281	C	T	-0.112122	0.0231159	1.16e-06	6328	23	0.166933
754	genus..Ruminococcusgnavusgroup.id.14376	2	122096018	rs934940	C	A	-0.105045	0.0229588	2.74e-06	6309	23	0.291933
755	genus..Ruminococcusgnavusgroup.id.14376	5	18601982	rs1472354	A	G	-0.111964	0.0228742	1.38e-06	6327	23	0.148562
756	genus..Ruminococcusgnavusgroup.id.14376	5	18608409	rs36058922	T	A	-0.11163	0.0228798	1.58e-06	6328	23	0.148762
757	genus..Ruminococcusgnavusgroup.id.14376	5	18622572	rs12659207	C	G	-0.109071	0.0228475	2.49e-06	6327	23	0.149361
758	genus..Ruminococcusgnavusgroup.id.14376	5	18692183	rs13166733	T	A	-0.107907	0.0230758	2.74e-06	6328	23	0.16873
759	genus..Ruminococcusgnavusgroup.id.14376	5	18584049	rs12653275	G	A	-0.108639	0.0228564	2.96e-06	6327	23	0.152356
760	genus..Ruminococcusgnavusgroup.id.14376	3	66701616	rs9872758	C	T	0.0849233	0.0176643	1.66e-06	6398	24	0.461661
761	genus..Ruminococcusgnavusgroup.id.14376	8	129224680	rs2909242	A	C	-0.0909965	0.018351	7.41e-07	6401	24	0.48742
762	genus..Ruminococcusgnavusgroup.id.14376	5	18731559	rs2962235	T	C	-0.0832645	0.017873	4.57e-06	6400	24	0.298123
763	genus..Ruminococcusgnavusgroup.id.14376	9	135838591	rs3124783	G	A	-0.11599	0.0249099	2.67e-06	6401	24	0.163938
764	genus..Ruminococcusgnavusgroup.id.14376	5	18693810	rs10940770	A	C	-0.0934427	0.020231	3.33e-06	6401	24	0.390575
765	genus..Ruminococcusgnavusgroup.id.14376	9	135837360	rs3011257	G	T	-0.115634	0.0249081	2.87e-06	6401	24	0.163938
766	genus..Ruminococcusgnavusgroup.id.14376	2	144700007	rs62167033	C	T	0.185289	0.0396295	3.5e-06	5194	16	0.026757
767	genus..Ruminococcusgnavusgroup.id.14376	1	115168097	rs12136548	T	C	0.0901946	0.0196476	3.1e-06	6401	24	0.125599
768	genus..Ruminococcusgnavusgroup.id.14376	1	115136095	rs12402335	T	A	0.08911	0.0196876	3.17e-06	6327	23	0.122604
769	genus..Ruminococcusgnavusgroup.id.14376	5	18693942	rs12513491	C	G	-0.0922451	0.0202345	4.55e-06	6401	24	0.390375
770	genus..Ruminococcusgnavusgroup.id.14376	3	66701851	rs34575570	T	G	0.0820674	0.0177076	4.58e-06	6400	24	0.380192
771	genus..Ruminococcusgnavusgroup.id.14376	1	115211407	rs12124711	T	C	0.0890901	0.0196219	3.59e-06	6401	24	0.139776
772	genus..Clostridiuminnocuumgroup.id.14397	5	71186626	rs6890185	C	T	0.113424	0.0233137	1.12e-06	4166	20	0.297324
773	genus..Clostridiuminnocuumgroup.id.14397	5	71186172	rs6884406	G	A	0.112236	0.0233124	1.44e-06	4166	20	0.297524
774	genus..Clostridiuminnocuumgroup.id.14397	3	103025517	rs1948423	A	T	-0.108859	0.023425	3.49e-06	4165	20	0.260184
775	genus..Clostridiuminnocuumgroup.id.14397	18	69274308	rs1942371	A	G	-0.157938	0.034187	4.06e-06	3971	19	0.096645
776	genus..Eubacteriumbrachygroup.id.11296	5	17460096	rs62348779	C	T	-0.201481	0.043286	3.78e-06	3827	16	0.051518
777	genus..Eubacteriumbrachygroup.id.11296	10	94140233	rs55932844	G	A	-0.170705	0.0361023	2.39e-06	3999	19	0.136981
778	genus..Eubacteriumbrachygroup.id.11296	10	94198194	rs55716278	A	G	-0.17004	0.0363435	2.41e-06	4000	19	0.098642
779	genus..Eubacteriumbrachygroup.id.11296	10	94194779	rs142794441	T	A	-0.171204	0.0365351	2.59e-06	3988	18	0.057308
780	genus..Eubacteriumbrachygroup.id.11296	10	94185213	rs112617308	C	T	-0.170873	0.0362844	2.38e-06	4001	19	0.096845
781	genus..Eubacteriumbrachygroup.id.11296	22	26922534	rs9613196	A	T	-0.238718	0.0528561	4.99e-06	3004	12	0.021366
782	genus..Eubacteriumbrachygroup.id.11296	10	94185670	rs12257053	T	C	-0.16735	0.0359423	2.59e-06	4001	19	0.186701
783	genus..Eubacteriumbrachygroup.id.11296	10	94066343	rs11592691	A	G	-0.168388	0.0361961	3.5e-06	3989	18	0.107228
784	genus..Eubacteriumbrachygroup.id.11296	10	94146580	rs11598977	A	T	-0.170511	0.0367702	3.68e-06	4000	19	0.089257
785	genus..Eubacteriumbrachygroup.id.11296	10	94196690	rs12261262	G	C	-0.163203	0.0359504	3.51e-06	4001	19	0.186102
786	genus..Eubacteriumbrachygroup.id.11296	10	94180747	rs11598383	A	C	-0.168844	0.0363929	3.75e-06	4001	19	0.084265
787	genus..Eubacteriumbrachygroup.id.11296	10	93869756	rs74323458	C	T	-0.163536	0.0355547	4.14e-06	3999	19	0.179912
788	genus..Eubacteriumbrachygroup.id.11296	10	93869195	rs11186828	G	A	-0.163536	0.0355547	4.14e-06	3999	19	0.180312
789	genus..Eubacteriumbrachygroup.id.11296	10	93889624	rs76251755	C	G	-0.166035	0.036099	4.47e-06	3988	18	0.109625
790	genus..Eubacteriumbrachygroup.id.11296	10	93801585	rs1581240	A	G	-0.171972	0.0368426	4.1e-06	3989	18	0.113219
791	genus..Eubacteriumbrachygroup.id.11296	10	22892667	rs2913110	T	C	0.105143	0.022942	4.56e-06	4001	19	0.407947
792	genus..Eubacteriumbrachygroup.id.11296	4	184628931	rs4862235	A	G	0.104806	0.0225751	3.73e-06	4000	19	0.469848
793	genus..Eubacteriumbrachygroup.id.11296	10	22890431	rs2765994	T	C	0.105103	0.0230017	4.97e-06	4001	19	0.413938
794	genus..Eubacteriumcoprostanoligenesgroup.id.11375	7	16338614	rs57026722	A	G	-0.0783776	0.0164589	1.21e-06	17271	23	0.129792
795	genus..Eubacteriumcoprostanoligenesgroup.id.11375	7	31096363	rs10241138	T	C	0.0777814	0.0164403	1.39e-06	17380	24	0.185903
796	genus..Eubacteriumcoprostanoligenesgroup.id.11375	7	16394509	rs4463323	G	A	-0.0773883	0.0161849	9.72e-07	17377	24	0.160543
797	genus..Eubacteriumcoprostanoligenesgroup.id.11375	7	16360809	rs73684130	G	A	-0.0796995	0.0164797	8.61e-07	17272	23	0.129992
798	genus..Eubacteriumcoprostanoligenesgroup.id.11375	7	16348830	rs17169417	T	C	-0.0784533	0.0164271	1.08e-06	17274	23	0.134784
799	genus..Eubacteriumcoprostanoligenesgroup.id.11375	7	16365655	rs56815850	A	G	-0.0790147	0.0164539	9.91e-07	17270	23	0.135383
800	genus..Eubacteriumcoprostanoligenesgroup.id.11375	7	16359028	rs73684129	G	A	-0.079305	0.0164783	9.07e-07	17272	23	0.129992
801	genus..Eubacteriumcoprostanoligenesgroup.id.11375	7	16395531	rs10950614	C	G	-0.076636	0.0162124	1.26e-06	17373	24	0.154752
802	genus..Eubacteriumcoprostanoligenesgroup.id.11375	7	16395343	rs10950613	G	A	-0.0766096	0.0162137	1.28e-06	17377	24	0.154353
803	genus..Eubacteriumcoprostanoligenesgroup.id.11375	7	16395072	rs11508469	G	A	-0.0764844	0.0162138	1.33e-06	17377	24	0.154553
804	genus..Eubacteriumcoprostanoligenesgroup.id.11375	7	16397327	rs61227640	T	C	-0.0762648	0.0162126	1.4e-06	17377	24	0.155152
805	genus..Eubacteriumcoprostanoligenesgroup.id.11375	7	31087801	rs61416816	C	T	0.0787436	0.0167619	1.83e-06	16854	22	NA
806	genus..Eubacteriumcoprostanoligenesgroup.id.11375	7	16359060	rs55750250	A	G	-0.0821851	0.0163218	2.68e-07	17378	24	0.153554
807	genus..Eubacteriumcoprostanoligenesgroup.id.11375	7	31085162	rs17159861	T	C	0.0962228	0.0168388	1.04e-08	17380	24	0.152955
808	genus..Eubacteriumcoprostanoligenesgroup.id.11375	7	16380806	rs9648214	C	T	-0.0828719	0.016431	2.52e-07	17379	24	0.134185
809	genus..Eubacteriumcoprostanoligenesgroup.id.11375	7	16377308	rs57381059	G	A	-0.0825854	0.0164358	2.73e-07	17377	24	0.134185
810	genus..Eubacteriumcoprostanoligenesgroup.id.11375	7	16386826	rs56327615	C	G	-0.0790641	0.0162389	6.62e-07	17380	24	0.153954
811	genus..Eubacteriumcoprostanoligenesgroup.id.11375	7	16388295	rs12666868	T	C	-0.0795094	0.0162079	5.37e-07	17380	24	0.15595
812	genus..Eubacteriumcoprostanoligenesgroup.id.11375	7	16388624	rs4615457	A	G	-0.0792473	0.0162045	5.48e-07	17380	24	0.15615
813	genus..Eubacteriumcoprostanoligenesgroup.id.11375	7	16385256	rs12531973	A	G	-0.0795181	0.0162298	5.27e-07	17380	24	0.154353
814	genus..Eubacteriumcoprostanoligenesgroup.id.11375	7	16368771	rs58877550	G	T	-0.0924252	0.0187627	5.9e-07	17272	23	0.098243
815	genus..Eubacteriumcoprostanoligenesgroup.id.11375	7	16351558	rs12666346	T	C	-0.0793205	0.0162381	5.62e-07	17272	23	0.152556
816	genus..Eubacteriumcoprostanoligenesgroup.id.11375	7	16370043	rs10950610	C	G	-0.0808127	0.0164722	5.84e-07	17272	23	0.130391
817	genus..Eubacteriumcoprostanoligenesgroup.id.11375	7	16389089	rs4001474	T	G	-0.078836	0.0162065	6.62e-07	17379	24	0.154952
818	genus..Eubacteriumcoprostanoligenesgroup.id.11375	7	16368668	rs17169426	A	G	-0.0807946	0.0164733	5.94e-07	17272	23	0.130192
819	genus..Eubacteriumcoprostanoligenesgroup.id.11375	7	16386034	rs73304492	C	T	-0.0782731	0.0162437	8.48e-07	17380	24	0.153954
820	genus..Eubacteriumcoprostanoligenesgroup.id.11375	7	16391588	rs55966090	C	T	-0.0779074	0.0162075	9.04e-07	17380	24	0.15615
821	genus..Eubacteriumcoprostanoligenesgroup.id.11375	7	16370782	rs191030074	G	A	-0.086606	0.0184472	2.01e-06	17272	23	0.098442
822	genus..Eubacteriumcoprostanoligenesgroup.id.11375	7	16399822	rs10950616	T	C	-0.0766611	0.0162391	1.45e-06	17380	24	0.154752
823	genus..Eubacteriumcoprostanoligenesgroup.id.11375	7	16337176	rs12155021	A	T	-0.0774971	0.0164563	1.61e-06	17271	23	0.130791
824	genus..Eubacteriumcoprostanoligenesgroup.id.11375	7	16331139	rs78208790	A	G	-0.075846	0.0162854	1.66e-06	17271	23	0.153954
825	genus..Eubacteriumcoprostanoligenesgroup.id.11375	7	16398598	rs1921839	T	A	-0.0756404	0.0162168	1.82e-06	17377	24	0.154153
826	genus..Eubacteriumcoprostanoligenesgroup.id.11375	7	16399727	rs12533801	G	A	-0.0758487	0.0162407	1.89e-06	17379	24	0.154153
827	genus..Eubacteriumcoprostanoligenesgroup.id.11375	7	16337556	rs72506102	T	G	-0.0768859	0.0164507	1.85e-06	17271	23	0.13119
828	genus..Eubacteriumcoprostanoligenesgroup.id.11375	1	200594891	rs11808093	C	T	0.0790287	0.0173724	2.97e-06	16660	23	0.063898
829	genus..Eubacteriumcoprostanoligenesgroup.id.11375	7	16327408	rs3919476	G	A	-0.0769971	0.0164699	1.92e-06	17272	23	0.130192
830	genus..Eubacteriumcoprostanoligenesgroup.id.11375	1	200638489	rs115325767	C	G	0.0783322	0.0174719	2.62e-06	16555	22	0.047324
831	genus..Eubacteriumcoprostanoligenesgroup.id.11375	7	31082748	rs7795339	C	T	0.0832162	0.0180775	4.1e-06	16139	21	0.058506
832	genus..Eubacteriumcoprostanoligenesgroup.id.11375	7	16397809	rs61391935	G	A	-0.0741881	0.0161881	2.7e-06	17377	24	0.159744
833	genus..Eubacteriumcoprostanoligenesgroup.id.11375	1	200621190	rs78401243	A	G	0.0775928	0.0174587	3.29e-06	16554	22	0.040535
834	genus..Eubacteriumcoprostanoligenesgroup.id.11375	15	36911598	rs12906958	T	C	-0.0533159	0.0115935	4.35e-06	17380	24	0.228634
835	genus..Eubacteriumcoprostanoligenesgroup.id.11375	7	16322506	rs12666960	T	C	-0.0789289	0.0171375	2.69e-06	17274	23	0.10643
836	genus..Eubacteriumcoprostanoligenesgroup.id.11375	7	16395978	rs73306417	T	C	-0.0739521	0.0161872	2.98e-06	17377	24	0.160743
837	genus..Eubacteriumcoprostanoligenesgroup.id.11375	15	86440997	rs4076415	G	T	0.0515152	0.0110294	1.99e-06	16960	23	0.390575
838	genus..Eubacteriumcoprostanoligenesgroup.id.11375	1	200632660	rs77919058	T	C	0.0763677	0.0174292	4.32e-06	16554	22	0.040735
839	genus..Eubacteriumcoprostanoligenesgroup.id.11375	7	16369115	rs17169428	A	T	-0.0662309	0.0145125	4.33e-06	17380	24	0.222045
840	genus..Eubacteriumcoprostanoligenesgroup.id.11375	3	127139574	rs6762473	A	C	0.0521584	0.0112353	4.26e-06	17377	24	0.489617
841	genus..Eubacteriumcoprostanoligenesgroup.id.11375	7	33603122	rs73109678	A	G	-0.0796956	0.0172275	3.66e-06	17379	24	0.091653
842	genus..Eubacteriumcoprostanoligenesgroup.id.11375	3	81595477	rs76898927	A	G	0.123055	0.0266375	4.79e-06	12197	15	0.013179
843	genus..Eubacteriumeligensgroup.id.14372	16	81820486	rs4583233	C	A	0.0670205	0.0128122	2.84e-07	14327	23	0.342851
844	genus..Eubacteriumeligensgroup.id.14372	16	81821672	rs8063637	C	G	0.0631941	0.0124584	5.63e-07	14327	23	0.288339
845	genus..Eubacteriumeligensgroup.id.14372	10	83092007	rs265534	G	T	-0.0563756	0.0120127	2.27e-06	14776	24	0.192891
846	genus..Eubacteriumeligensgroup.id.14372	2	115197171	rs72839198	G	C	0.155659	0.0375612	3.14e-06	4926	8	0.110623
847	genus..Eubacteriumeligensgroup.id.14372	14	39301409	rs74606150	G	C	-0.196454	0.042565	4.25e-06	5381	8	0.011581
848	genus..Eubacteriumeligensgroup.id.14372	6	70956815	rs6923695	G	T	0.103268	0.0229524	4.87e-06	12891	21	0.046326
849	genus..Eubacteriumfissicatenagroup.id.14373	2	71145211	rs3771394	C	T	0.129666	0.0266749	9.29e-07	3791	20	0.176717
850	genus..Eubacteriumfissicatenagroup.id.14373	2	71145246	rs3771393	T	C	0.130842	0.0266671	7.38e-07	3792	20	0.176717
851	genus..Eubacteriumfissicatenagroup.id.14373	2	71144605	rs4852730	C	T	0.130756	0.0266713	7.46e-07	3791	20	0.176717
852	genus..Eubacteriumfissicatenagroup.id.14373	2	71145287	rs3771392	A	G	0.129684	0.0266628	9.11e-07	3793	20	0.178315
853	genus..Eubacteriumfissicatenagroup.id.14373	2	71146436	rs7586455	G	A	0.125699	0.0266725	1.94e-06	3792	20	0.176717
854	genus..Eubacteriumfissicatenagroup.id.14373	8	5433699	rs2733072	A	G	0.109644	0.0228306	1.49e-06	3833	21	0.447484
855	genus..Eubacteriumfissicatenagroup.id.14373	11	115165111	rs7104872	A	G	0.138612	0.0291906	2.73e-06	3829	21	0.151158
856	genus..Eubacteriumfissicatenagroup.id.14373	2	71145741	rs7556718	T	C	0.126476	0.0266629	1.71e-06	3793	20	0.178315
857	genus..Eubacteriumfissicatenagroup.id.14373	2	71145643	rs3771391	C	T	0.126089	0.0266674	1.82e-06	3793	20	0.176717
858	genus..Eubacteriumfissicatenagroup.id.14373	7	73043561	rs151257695	G	A	0.20951	0.0454847	3.1e-06	3587	19	0.067492
859	genus..Eubacteriumfissicatenagroup.id.14373	18	45753272	rs11876297	C	T	0.131469	0.0281712	2.67e-06	3396	19	0.097244
860	genus..Eubacteriumfissicatenagroup.id.14373	2	71146169	rs13013342	T	C	0.125557	0.0266669	1.97e-06	3793	20	0.176717
861	genus..Eubacteriumfissicatenagroup.id.14373	2	71137646	rs6722245	G	A	0.123923	0.0264107	2.41e-06	3790	20	0.194089
862	genus..Eubacteriumfissicatenagroup.id.14373	8	5435690	rs4875590	T	A	-0.106141	0.0227652	3.08e-06	3830	21	0.46905
863	genus..Eubacteriumfissicatenagroup.id.14373	2	71141557	rs7587617	G	A	0.12926	0.0285833	3.91e-06	3550	19	0.089657
864	genus..Eubacteriumfissicatenagroup.id.14373	7	73032615	rs145236068	C	T	0.203776	0.0446618	4.66e-06	3594	19	0.06849
865	genus..Eubacteriumhalliigroup.id.11338	1	34308917	rs10798999	T	C	0.0601661	0.0126752	2.61e-06	16561	24	0.333866
866	genus..Eubacteriumhalliigroup.id.11338	4	111885431	rs13116360	C	T	0.154124	0.0297185	2.94e-07	10323	15	0.020567
867	genus..Eubacteriumhalliigroup.id.11338	7	100635591	rs10953312	A	C	-0.0556372	0.0111417	6.1e-07	16130	22	0.001997
868	genus..Eubacteriumhalliigroup.id.11338	3	110283389	rs949971	G	T	-0.0540164	0.0116101	3.29e-06	16566	24	0.176518
869	genus..Eubacteriumhalliigroup.id.11338	7	148856720	rs60254196	G	A	-0.0522832	0.0111865	2.7e-06	16238	23	0.433107
870	genus..Eubacteriumhalliigroup.id.11338	7	100635375	rs10808115	C	A	-0.0504747	0.0109922	4.42e-06	16566	24	0.494409
871	genus..Eubacteriumhalliigroup.id.11338	1	34308585	rs6425850	T	G	0.0628424	0.0133226	2.71e-06	16563	24	0.321885
872	genus..Eubacteriumhalliigroup.id.11338	3	110281978	rs34877286	G	T	-0.053243	0.0116101	4.35e-06	16567	24	0.176518
873	genus..Eubacteriumhalliigroup.id.11338	15	62014160	rs74018587	T	C	0.208943	0.043822	3.7e-06	3039	4	0.127596
874	genus..Eubacteriumhalliigroup.id.11338	3	23663416	rs6550770	C	T	-0.198087	0.0443545	4.82e-06	4279	6	0.014577
875	genus..Eubacteriumhalliigroup.id.11338	3	64664456	rs28584818	G	A	0.126115	0.0268627	4.43e-06	11095	17	0.133786
876	genus..Eubacteriumnodatumgroup.id.11297	14	52190565	rs34273878	C	T	-0.174731	0.0340368	5.3e-07	3295	21	0.063898
877	genus..Eubacteriumnodatumgroup.id.11297	14	52185888	rs34297067	G	A	-0.186907	0.0341475	6.6e-08	3271	20	0.044529
878	genus..Eubacteriumnodatumgroup.id.11297	14	52184600	rs12147432	C	A	-0.186263	0.0341516	7.48e-08	3271	20	0.044928
879	genus..Eubacteriumnodatumgroup.id.11297	14	52176874	rs12888970	G	A	-0.175708	0.0341966	3.88e-07	3271	20	0.044529
880	genus..Eubacteriumnodatumgroup.id.11297	14	52190594	rs35337287	A	T	-0.175857	0.0340341	4.47e-07	3295	21	0.063698
881	genus..Eubacteriumnodatumgroup.id.11297	14	52202559	rs12897317	C	T	-0.169172	0.0341345	1.06e-06	3294	21	0.057508
882	genus..Eubacteriumnodatumgroup.id.11297	14	52199494	rs12890135	A	G	-0.164774	0.0335313	1.24e-06	3270	20	0.046925
883	genus..Eubacteriumnodatumgroup.id.11297	14	52175433	rs4255714	T	A	-0.163973	0.0336468	1.39e-06	3271	20	0.045927
884	genus..Eubacteriumnodatumgroup.id.11297	14	52176611	rs4609756	G	T	-0.168681	0.03414	1.39e-06	3295	21	0.048123
885	genus..Eubacteriumnodatumgroup.id.11297	14	52176612	rs4432189	A	T	-0.168681	0.03414	1.39e-06	3295	21	0.048123
886	genus..Eubacteriumnodatumgroup.id.11297	10	9659749	rs61841040	T	G	0.160621	0.0341609	3.56e-06	3295	21	0.240016
887	genus..Eubacteriumnodatumgroup.id.11297	14	52164509	rs12889944	A	T	-0.165224	0.0342207	1.77e-06	3271	20	0.044329
888	genus..Eubacteriumnodatumgroup.id.11297	14	52173498	rs61969852	A	T	-0.160422	0.0335176	2.09e-06	3270	20	0.049321
889	genus..Eubacteriumnodatumgroup.id.11297	9	96597985	rs77910827	T	C	0.201788	0.0413568	9.05e-07	3271	20	0.067492
890	genus..Eubacteriumnodatumgroup.id.11297	14	52139785	rs34860830	G	A	-0.165665	0.034229	1.89e-06	3271	20	0.042532
891	genus..Eubacteriumnodatumgroup.id.11297	14	52134000	rs35883366	C	A	-0.165452	0.0342869	2.12e-06	3271	20	0.044329
892	genus..Eubacteriumnodatumgroup.id.11297	14	52166252	rs34029790	C	T	-0.162208	0.0342129	2.86e-06	3271	20	0.043131
893	genus..Eubacteriumnodatumgroup.id.11297	14	52133233	rs7146815	G	A	-0.162397	0.0340576	2.72e-06	3295	21	0.078275
894	genus..Eubacteriumnodatumgroup.id.11297	14	52155985	rs4502131	T	C	-0.161975	0.0341203	2.72e-06	3271	20	0.044728
895	genus..Eubacteriumnodatumgroup.id.11297	14	52141647	rs10130434	G	T	-0.161054	0.0340632	3.2e-06	3295	21	0.078474
896	genus..Eubacteriumnodatumgroup.id.11297	14	52155997	rs4542578	C	G	-0.159743	0.0340056	3.42e-06	3295	21	0.066294
897	genus..Eubacteriumnodatumgroup.id.11297	9	96564040	rs35598171	T	G	0.169446	0.036617	3.47e-06	3270	20	0.086861
898	genus..Eubacteriumnodatumgroup.id.11297	14	52106648	rs12881844	C	T	-0.158095	0.0336742	3.59e-06	3271	20	0.050719
899	genus..Eubacteriumnodatumgroup.id.11297	14	52136755	rs66522207	A	C	-0.16004	0.0341264	4.01e-06	3271	20	0.044928
900	genus..Eubacteriumnodatumgroup.id.11297	9	96575578	rs34195214	C	G	0.166515	0.036268	4.17e-06	3295	21	0.127396
901	genus..Eubacteriumoxidoreducensgroup.id.11339	12	94515340	rs12423772	T	G	0.14098	0.0295029	2.63e-06	5321	14	0.251997
902	genus..Eubacteriumoxidoreducensgroup.id.11339	4	37526679	rs2973294	T	G	0.0923559	0.0195439	2.39e-06	5378	15	0.470248
903	genus..Eubacteriumoxidoreducensgroup.id.11339	4	37526686	rs2973293	C	G	0.0920647	0.0195442	2.58e-06	5378	15	0.470248
904	genus..Eubacteriumoxidoreducensgroup.id.11339	16	86480355	rs34561138	A	G	0.216145	0.045992	2.51e-06	4186	9	0.026558
905	genus..Eubacteriumoxidoreducensgroup.id.11339	4	37526783	rs2973292	G	A	0.0907118	0.0195451	3.6e-06	5378	15	0.470248
906	genus..Eubacteriumoxidoreducensgroup.id.11339	4	37526844	rs2939710	T	C	0.090982	0.0195449	3.36e-06	5378	15	0.470248
907	genus..Eubacteriumoxidoreducensgroup.id.11339	4	37526312	rs2973295	G	A	0.0897321	0.0195467	4.64e-06	5377	15	0.470048
908	genus..Eubacteriumoxidoreducensgroup.id.11339	5	106882394	rs440215	T	C	0.0932766	0.0195294	1.65e-06	5377	15	0.444089
909	genus..Eubacteriumoxidoreducensgroup.id.11339	4	37527106	rs2973291	A	G	0.0907302	0.0195455	3.64e-06	5378	15	0.470647
910	genus..Eubacteriumoxidoreducensgroup.id.11339	4	37526331	rs2939711	T	A	0.0903942	0.019544	3.94e-06	5377	15	0.47484
911	genus..Eubacteriumoxidoreducensgroup.id.11339	4	37527371	rs2380733	G	T	0.090433	0.0195428	3.9e-06	5378	15	0.470847
912	genus..Eubacteriumoxidoreducensgroup.id.11339	4	37528330	rs2939707	A	C	0.0901672	0.0195408	4.03e-06	5378	15	0.470847
913	genus..Eubacteriumoxidoreducensgroup.id.11339	4	37526903	rs2939709	A	G	0.0902115	0.0195456	4.07e-06	5378	15	0.470447
914	genus..Eubacteriumoxidoreducensgroup.id.11339	4	37527143	rs2939708	T	A	0.0898927	0.0195448	4.46e-06	5378	15	0.470847
915	genus..Eubacteriumrectalegroup.id.14374	2	125553155	rs314726	C	T	0.0528824	0.0109486	1.38e-06	16966	23	0.470447
916	genus..Eubacteriumrectalegroup.id.14374	15	93006765	rs35398954	G	A	-0.0901402	0.0174602	5.4e-07	16621	23	0.115216
917	genus..Eubacteriumrectalegroup.id.14374	12	20066025	rs117151453	C	G	-0.113141	0.0243541	1.84e-06	13908	18	0.023562
918	genus..Eubacteriumrectalegroup.id.14374	18	37703874	rs16960159	G	C	-0.156596	0.0336234	4.1e-06	8334	12	0.059904
919	genus..Eubacteriumrectalegroup.id.14374	1	234530370	rs10797540	G	A	0.0503179	0.0108389	3.53e-06	17350	24	0.491414
920	genus..Eubacteriumrectalegroup.id.14374	12	20064852	rs117175461	C	T	-0.11098	0.0244281	3.09e-06	13910	18	0.022564
921	genus..Eubacteriumrectalegroup.id.14374	7	121281238	rs10248854	A	C	-0.0527827	0.0113463	4.21e-06	17348	24	0.284345
922	genus..Eubacteriumrectalegroup.id.14374	1	234530325	rs10910426	A	G	0.0500651	0.0108388	3.96e-06	17350	24	0.491414
923	genus..Eubacteriumruminantiumgroup.id.11340	22	25298891	rs139741	G	A	-0.084227	0.0171757	9.3e-07	7314	23	0.470847
924	genus..Eubacteriumruminantiumgroup.id.11340	5	121182996	rs2116427	G	A	0.0911461	0.0182353	4.67e-07	7739	24	0.425519
925	genus..Eubacteriumruminantiumgroup.id.11340	5	121182514	rs6595327	C	A	0.0959014	0.0195701	6.92e-07	7314	23	0.411342
926	genus..Eubacteriumruminantiumgroup.id.11340	5	121187497	rs7720502	A	G	0.0885926	0.018597	1.7e-06	7314	23	0.4377
927	genus..Eubacteriumruminantiumgroup.id.11340	22	25303055	rs139749	T	C	-0.0845439	0.0171791	8.59e-07	7314	23	0.463458
928	genus..Eubacteriumruminantiumgroup.id.11340	22	25301743	rs139747	A	G	-0.0841122	0.017173	9.7e-07	7314	23	0.471246
929	genus..Eubacteriumruminantiumgroup.id.11340	10	129037453	rs72836424	T	C	-0.139825	0.030069	2.62e-06	7314	23	0.09405
930	genus..Eubacteriumruminantiumgroup.id.11340	9	130980937	rs2229917	G	A	0.153538	0.0323922	2.16e-06	7050	22	0.101238
931	genus..Eubacteriumruminantiumgroup.id.11340	14	52219066	rs10131724	C	A	-0.199832	0.0414577	2.39e-06	5071	14	0.047724
932	genus..Eubacteriumruminantiumgroup.id.11340	22	25303688	rs139750	G	A	-0.0830184	0.0171902	1.36e-06	7314	23	0.455671
933	genus..Eubacteriumruminantiumgroup.id.11340	5	33897589	rs16891896	A	G	-0.174787	0.0390573	2.38e-06	4753	14	0.14996
934	genus..Eubacteriumruminantiumgroup.id.11340	22	25305370	rs139756	A	G	-0.0815151	0.0171678	2.06e-06	7314	23	0.458666
935	genus..Eubacteriumruminantiumgroup.id.11340	10	129035689	rs72836423	G	T	-0.139995	0.0306785	3.36e-06	7285	22	0.078874
936	genus..Eubacteriumruminantiumgroup.id.11340	14	52222427	rs7154654	G	T	-0.199751	0.0416527	2.59e-06	5071	14	0.044529
937	genus..Eubacteriumruminantiumgroup.id.11340	22	25298983	rs139742	C	T	-0.082364	0.0171893	1.64e-06	7314	23	0.454872
938	genus..Eubacteriumruminantiumgroup.id.11340	22	25300371	rs139745	T	C	-0.0820112	0.0171746	1.78e-06	7314	23	0.471446
939	genus..Eubacteriumruminantiumgroup.id.11340	22	25297338	rs139735	A	C	-0.0825757	0.0173398	1.8e-06	7739	24	0.342452
940	genus..Eubacteriumruminantiumgroup.id.11340	8	138626268	rs7000472	G	A	-0.0762282	0.016523	4.07e-06	7739	24	0.287141
941	genus..Eubacteriumruminantiumgroup.id.11340	5	121184522	rs35482477	C	G	0.0848449	0.0185697	4.59e-06	7314	23	0.43131
942	genus..Eubacteriumruminantiumgroup.id.11340	5	33898607	rs58535382	C	T	-0.170617	0.0391685	4.31e-06	4753	14	0.143371
943	genus..Eubacteriumruminantiumgroup.id.11340	22	25300658	rs139746	G	A	0.0766786	0.0161247	2.27e-06	7739	24	0.312101
944	genus..Eubacteriumruminantiumgroup.id.11340	22	25304948	rs139755	G	A	-0.0801848	0.0171957	3.11e-06	7314	23	0.449681
945	genus..Eubacteriumruminantiumgroup.id.11340	5	33902358	rs1593084	G	A	-0.14052	0.0314262	4.74e-06	7238	22	0.23103
946	genus..Eubacteriumruminantiumgroup.id.11340	9	2539358	rs606117	G	A	0.0833243	0.018056	4.82e-06	7263	23	0.208666
947	genus..Eubacteriumruminantiumgroup.id.11340	6	130030114	rs57340348	C	T	-0.0979429	0.0212166	4.93e-06	7314	23	0.148962
948	genus..Eubacteriumruminantiumgroup.id.11340	22	25305513	rs139757	C	A	-0.0791007	0.0171972	4.29e-06	7314	23	0.445088
949	genus..Eubacteriumruminantiumgroup.id.11340	12	30360954	rs17519472	T	C	0.107804	0.0233984	4.7e-06	7710	23	0.085663
950	genus..Eubacteriumventriosumgroup.id.11341	8	114445055	rs16884680	T	G	-0.0906428	0.0191909	1.74e-06	15289	24	0.150759
951	genus..Eubacteriumventriosumgroup.id.11341	20	2308307	rs6048195	T	A	-0.0603594	0.011658	2.5e-07	14839	22	0.330671
952	genus..Eubacteriumventriosumgroup.id.11341	20	50140919	rs73615400	C	T	-0.0956303	0.0193428	9.54e-07	15146	22	0.137979
953	genus..Eubacteriumventriosumgroup.id.11341	3	190223732	rs57199565	C	T	0.0783394	0.0160257	7.97e-07	14913	23	0.205072
954	genus..Eubacteriumventriosumgroup.id.11341	13	98785900	rs11617697	G	A	-0.143349	0.0286241	7.22e-07	11497	15	0.026558
955	genus..Eubacteriumventriosumgroup.id.11341	18	22464738	rs11872789	C	T	0.0570842	0.0123744	3.91e-06	15286	24	0.198682
956	genus..Eubacteriumventriosumgroup.id.11341	18	22460785	rs12964517	A	G	0.0587198	0.0123453	2.07e-06	15289	24	0.198083
957	genus..Eubacteriumventriosumgroup.id.11341	12	52423996	rs876734	T	C	-0.0618696	0.0132532	2.89e-06	14913	23	0.270367
958	genus..Eubacteriumventriosumgroup.id.11341	20	2308274	rs6036147	A	G	-0.0554001	0.0115051	1.57e-06	15215	23	0.361821
959	genus..Eubacteriumventriosumgroup.id.11341	14	44975510	rs3809430	C	T	-0.0548171	0.0118426	3.55e-06	15287	24	0.324481
960	genus..Eubacteriumventriosumgroup.id.11341	14	44950818	rs12889086	A	G	0.0533018	0.0116038	4.64e-06	15289	24	0.361422
961	genus..Eubacteriumventriosumgroup.id.11341	14	44977004	rs62013253	A	G	-0.0547469	0.011848	3.67e-06	15284	24	0.348043
962	genus..Eubacteriumventriosumgroup.id.11341	14	44986647	rs10150913	T	A	-0.0541999	0.0118601	4.68e-06	15287	24	0.321086
963	genus..Eubacteriumventriosumgroup.id.11341	14	44969300	rs423478	C	T	-0.0544673	0.0118439	4.09e-06	15286	24	0.325879
964	genus..Eubacteriumventriosumgroup.id.11341	14	44959913	rs398277	C	A	-0.0543725	0.0118449	4.35e-06	15282	24	0.323882
965	genus..Eubacteriumventriosumgroup.id.11341	14	44978771	rs28650295	G	C	-0.0543673	0.0118582	4.31e-06	15287	24	0.320887
966	genus..Eubacteriumventriosumgroup.id.11341	14	44988118	rs10144730	C	T	-0.0543347	0.0118602	4.44e-06	15287	24	0.320288
967	genus..Eubacteriumventriosumgroup.id.11341	14	44955470	rs390352	T	G	-0.0541723	0.0118384	4.63e-06	15284	24	0.325679
968	genus..Eubacteriumventriosumgroup.id.11341	14	44979062	rs28552670	G	T	-0.0541345	0.0118482	4.65e-06	15287	24	0.347644
969	genus..Eubacteriumventriosumgroup.id.11341	14	44988898	rs10134680	T	C	-0.0541444	0.0118598	4.76e-06	15287	24	0.321286
970	genus..Eubacteriumventriosumgroup.id.11341	14	44991412	rs55939577	A	G	-0.0540323	0.0118638	4.98e-06	15289	24	0.319089
971	genus..Eubacteriumventriosumgroup.id.11341	1	147291928	rs78250280	A	G	0.0749762	0.0164404	3.36e-06	14835	22	NA
972	genus.Anaerostipes.id.1991	10	117350560	rs10509991	A	G	-0.0518669	0.011072	3.46e-06	16925	24	0.28754
973	genus.Anaerostipes.id.1991	10	117356060	rs2769391	G	A	-0.0511432	0.0109541	3.41e-06	16926	24	0.445687
974	genus.Anaerostipes.id.1991	10	117356127	rs11197325	T	C	-0.051152	0.0109548	3.43e-06	16925	24	0.389177
975	genus.Anaerostipes.id.1991	10	117338912	rs2804190	T	G	-0.0510354	0.0109534	3.53e-06	16925	24	0.434305
976	genus.Anaerostipes.id.1991	10	117341127	rs2769371	G	T	-0.051046	0.0109529	3.52e-06	16926	24	0.433506
977	genus.Anaerostipes.id.1991	10	117333719	rs2250761	C	T	-0.051044	0.0109529	3.53e-06	16926	24	0.43111
978	genus.Anaerostipes.id.1991	10	117339248	rs9420197	G	A	-0.0510004	0.010953	3.61e-06	16926	24	0.434305
979	genus.Anaerostipes.id.1991	16	77577415	rs282969	T	C	0.0766425	0.0167019	2e-06	16132	23	0.176518
980	genus.Anaerostipes.id.1991	10	117379664	rs1581904	C	A	-0.0513054	0.0109575	3.13e-06	16926	24	0.442093
981	genus.Anaerostipes.id.1991	10	117341202	rs12765024	G	A	-0.050966	0.0109541	3.67e-06	16925	24	0.398962
982	genus.Anaerostipes.id.1991	10	117332461	rs1410305	G	A	-0.0509452	0.0109528	3.7e-06	16926	24	0.43131
983	genus.Anaerostipes.id.1991	10	117328439	rs1336116	A	C	-0.0517391	0.0110683	3.61e-06	16926	24	0.289936
984	genus.Anaerostipes.id.1991	10	117355665	rs2804214	G	C	-0.0508961	0.0109542	3.78e-06	16926	24	0.445487
985	genus.Anaerostipes.id.1991	10	117331998	rs1328008	A	G	-0.050822	0.0109443	3.87e-06	16926	24	0.426318
986	genus.Anaerostipes.id.1991	10	117338162	rs2804187	A	T	-0.0508346	0.0109528	3.87e-06	16926	24	0.434305
987	genus.Anaerostipes.id.1991	10	117338608	rs1576149	G	T	-0.0507956	0.0109528	3.94e-06	16926	24	0.434305
988	genus.Anaerostipes.id.1991	10	117355460	rs2769394	C	A	-0.0507945	0.0109543	3.96e-06	16926	24	0.445487
989	genus.Anaerostipes.id.1991	10	117355138	rs2804212	G	C	-0.0507043	0.0109543	4.13e-06	16926	24	0.445487
990	genus.Anaerostipes.id.1991	10	117337927	rs2804186	T	C	-0.0507606	0.0109528	4e-06	16926	24	0.434305
991	genus.Anaerostipes.id.1991	10	117347590	rs11197320	C	T	-0.0507743	0.010954	3.98e-06	16926	24	0.445687
992	genus.Anaerostipes.id.1991	10	117338678	rs1576148	G	A	-0.0507477	0.0109528	4.03e-06	16926	24	0.434105
993	genus.Anaerostipes.id.1991	10	117335435	rs10885738	A	T	-0.0507882	0.0109545	4.01e-06	16926	24	0.384984
994	genus.Anaerostipes.id.1991	10	117310634	rs4506550	G	C	-0.0508574	0.0109606	4.08e-06	16926	24	0.324481
995	genus.Anaerostipes.id.1991	10	117337613	rs2784811	C	T	-0.0506896	0.0109528	4.12e-06	16926	24	0.434305
996	genus.Anaerostipes.id.1991	10	117311098	rs11197294	C	T	-0.0516559	0.0110945	4.06e-06	16926	24	0.23123
997	genus.Anaerostipes.id.1991	10	117332440	rs1410306	G	A	-0.0506958	0.0109528	4.12e-06	16926	24	0.43131
998	genus.Anaerostipes.id.1991	10	117355323	rs2769395	T	A	-0.0506765	0.0109543	4.18e-06	16926	24	0.445487
999	genus.Anaerostipes.id.1991	10	117339523	rs2804192	G	A	-0.0506518	0.0109532	4.21e-06	16926	24	0.434305
1000	genus.Anaerostipes.id.1991	10	117357169	rs11197326	A	G	-0.050697	0.010956	4.22e-06	16926	24	0.459864
1001	genus.Anaerostipes.id.1991	10	117332693	rs28414370	G	C	-0.0515261	0.0110703	3.98e-06	16926	24	0.285144
1002	genus.Anaerostipes.id.1991	10	117348218	rs2769416	A	G	-0.0505635	0.010954	4.38e-06	16926	24	0.445487
1003	genus.Anaerostipes.id.1991	10	117351901	rs2804204	G	T	-0.0505599	0.0109543	4.4e-06	16926	24	0.445487
1004	genus.Anaerostipes.id.1991	10	117354392	rs2769398	A	C	-0.0504638	0.0109543	4.6e-06	16926	24	0.445487
1005	genus.Anaerostipes.id.1991	10	117333664	rs1336117	C	G	-0.0504871	0.0109531	4.49e-06	16926	24	0.430911
1006	genus.Anaerostipes.id.1991	10	117310224	rs7068521	C	T	-0.0507352	0.0109605	4.3e-06	16926	24	0.324481
1007	genus.Anaerostipes.id.1991	10	117348436	rs2804195	A	C	-0.0505051	0.010954	4.51e-06	16926	24	0.445487
1008	genus.Anaerostipes.id.1991	10	117348438	rs2769415	A	G	-0.0505025	0.0109537	4.51e-06	16926	24	0.445487
1009	genus.Anaerostipes.id.1991	10	117351374	rs2769406	A	G	-0.0504765	0.010954	4.56e-06	16926	24	0.445487
1010	genus.Anaerostipes.id.1991	10	117338419	rs1854244	T	C	-0.0504449	0.010953	4.58e-06	16926	24	0.434305
1011	genus.Anaerostipes.id.1991	10	117354189	rs2769400	A	G	-0.0504638	0.0109543	4.6e-06	16926	24	0.445487
1012	genus.Anaerostipes.id.1991	10	117354242	rs2769399	A	T	-0.0504638	0.0109543	4.6e-06	16926	24	0.445487
1013	genus.Anaerostipes.id.1991	10	117352960	rs2804208	T	C	-0.0504303	0.0109544	4.65e-06	16926	24	0.445487
1014	genus.Anaerostipes.id.1991	10	117352025	rs2804205	G	C	-0.0503703	0.0109544	4.78e-06	16926	24	0.445487
1015	genus.Anaerostipes.id.1991	10	117355017	rs2769397	G	T	-0.0504259	0.010955	4.69e-06	16924	24	0.444489
1016	genus.Anaerostipes.id.1991	10	117355034	rs2769396	G	A	-0.0504259	0.010955	4.69e-06	16924	24	0.444489
1017	genus.Anaerostipes.id.1991	10	117352592	rs2769403	G	A	-0.0504152	0.0109545	4.7e-06	16926	24	0.445487
1018	genus.Anaerostipes.id.1991	10	117338441	rs1854243	G	C	-0.0503711	0.010953	4.73e-06	16926	24	0.434305
1019	genus.Anaerostipes.id.1991	10	117339417	rs2769375	T	C	-0.0503966	0.010954	4.74e-06	16926	24	0.445088
1020	genus.Anaerostipes.id.1991	10	117351787	rs2769405	G	A	-0.0503804	0.010954	4.75e-06	16926	24	0.445487
1021	genus.Anaerostipes.id.1991	10	117333122	rs7894126	C	T	-0.0504172	0.0109536	4.68e-06	16926	24	0.396765
1022	genus.Anaerostipes.id.1991	10	117381868	rs1410304	G	A	-0.0504116	0.0109574	4.67e-06	16926	24	0.444089
1023	genus.Anaerostipes.id.1991	10	117353172	rs2804209	T	C	-0.0503362	0.0109544	4.84e-06	16926	24	0.445487
1024	genus.Anaerostipes.id.1991	10	117350946	rs2769408	A	G	-0.050322	0.0109537	4.87e-06	16926	24	0.445288
1025	genus.Anaerostipes.id.1991	10	117368656	rs3932552	C	T	-0.0503205	0.0109578	4.93e-06	16925	24	0.385783
1026	genus.Anaerostipes.id.1991	3	171100102	rs2014785	C	T	0.0515687	0.0112199	4.68e-06	16445	23	0.482029
1027	genus.Anaerostipes.id.1991	10	117350613	rs2769409	A	G	-0.0503363	0.0109554	4.91e-06	16926	24	0.460064
1028	genus.Anaerostipes.id.1991	9	13524951	rs3900777	A	G	-0.107918	0.0236309	4.19e-06	14693	20	0.028355
1029	genus.Anaerostipes.id.1991	10	117350297	rs2804200	G	C	-0.0502587	0.0109537	5e-06	16926	24	0.445487
1030	genus.Anaerostipes.id.1991	10	117352961	rs2769402	C	T	-0.0502625	0.0109545	5e-06	16926	24	0.446286
1031	genus.Anaerostipes.id.1991	10	117353700	rs2769401	A	G	-0.0502764	0.0109545	5e-06	16926	24	0.445288
1032	genus.Anaerostipes.id.1991	10	117315484	rs11197299	T	G	-0.0512799	0.0111019	4.89e-06	16922	24	0.223243
1033	genus.Anaerostipes.id.1991	2	142774333	rs62157625	C	T	0.088573	0.0185548	1.45e-06	15215	21	0.044129
1034	genus.Anaerostipes.id.1991	2	39351569	rs6726833	A	C	-0.0877497	0.0189408	3.32e-06	16924	24	0.2502
1035	genus.Anaerostipes.id.1991	2	39350851	rs10165968	G	A	-0.0868936	0.0189456	4.47e-06	16925	24	0.241813
1036	genus.Anaerostipes.id.1991	4	169690814	rs6854026	C	T	-0.0508482	0.0109075	3.2e-06	16921	24	0.448682
1037	genus.Anaerostipes.id.1991	17	2850737	rs60983350	A	G	-0.0539901	0.0116575	4.42e-06	16344	22	0.214856
1038	genus.Anaerotruncus.id.2054	13	38057066	rs2323487	A	T	0.0862458	0.0176377	3.57e-07	16566	24	0.278954
1039	genus.Anaerotruncus.id.2054	13	38058413	rs6563550	C	T	0.0877135	0.0176745	2.35e-07	16566	24	0.267173
1040	genus.Anaerotruncus.id.2054	13	38059979	rs73180681	C	T	0.0869023	0.017664	2.48e-07	16566	24	0.272165
1041	genus.Anaerotruncus.id.2054	13	38058493	rs6563551	T	G	0.0870179	0.0176672	2.72e-07	16566	24	0.269768
1042	genus.Anaerotruncus.id.2054	13	38059218	rs7324216	C	T	0.0870129	0.0176561	2.85e-07	16563	24	0.276358
1043	genus.Anaerotruncus.id.2054	13	38061307	rs7337526	C	T	0.0864773	0.0176329	3.02e-07	16566	24	0.28135
1044	genus.Anaerotruncus.id.2054	13	38059841	rs17055871	T	A	0.085955	0.017641	3.47e-07	16566	24	0.28155
1045	genus.Anaerotruncus.id.2054	14	30608538	rs7147473	A	G	0.0541217	0.0117367	3.51e-06	16545	24	0.291933
1046	genus.Anaerotruncus.id.2054	13	38059067	rs3764077	A	G	0.0858947	0.017677	3.62e-07	16566	24	0.266174
1047	genus.Anaerotruncus.id.2054	13	38057357	rs1107244	A	G	0.0861587	0.0176661	3.66e-07	16566	24	0.269768
1048	genus.Anaerotruncus.id.2054	13	38060148	rs61946592	T	C	0.0855154	0.0176413	4.04e-07	16566	24	0.28115
1049	genus.Anaerotruncus.id.2054	13	38060134	rs61946576	T	C	0.0849606	0.0176414	4.55e-07	16566	24	0.28135
1050	genus.Anaerotruncus.id.2054	13	38054867	rs7995332	C	A	0.0849637	0.0175899	4.55e-07	16566	24	0.295727
1051	genus.Anaerotruncus.id.2054	13	38032274	rs7984882	C	T	0.0771346	0.015849	5.74e-07	16552	24	0.298522
1052	genus.Anaerotruncus.id.2054	14	30607199	rs8005030	T	C	0.0554447	0.0117854	2.28e-06	16548	24	0.252995
1053	genus.Anaerotruncus.id.2054	13	38043602	rs9603206	T	G	0.0782697	0.0165261	1.17e-06	16566	24	0.289736
1054	genus.Anaerotruncus.id.2054	13	38044596	rs9594210	C	T	0.0781097	0.0165252	1.32e-06	16566	24	0.289537
1055	genus.Anaerotruncus.id.2054	13	38044584	rs9603207	T	A	0.0777552	0.0165255	1.45e-06	16566	24	0.289537
1056	genus.Anaerotruncus.id.2054	13	38044689	rs9603208	T	G	0.0775519	0.0165255	1.57e-06	16566	24	0.289537
1057	genus.Anaerotruncus.id.2054	13	38040795	rs17055747	A	C	0.0763071	0.0165303	1.81e-06	16566	24	0.289537
1058	genus.Anaerotruncus.id.2054	13	38044745	rs9594211	C	T	0.0773174	0.0165255	1.67e-06	16566	24	0.289337
1059	genus.Anaerotruncus.id.2054	2	12200752	rs4669806	T	G	0.0576389	0.0122994	2.42e-06	16566	24	0.317292
1060	genus.Anaerotruncus.id.2054	13	38044793	rs9603209	T	C	0.0771057	0.0165229	1.74e-06	16565	24	0.289137
1061	genus.Anaerotruncus.id.2054	13	38043585	rs9603205	C	A	0.0766203	0.0165262	1.79e-06	16566	24	0.289736
1062	genus.Anaerotruncus.id.2054	13	38041526	rs9594207	A	G	0.0763716	0.0165293	1.81e-06	16566	24	0.289936
1063	genus.Anaerotruncus.id.2054	13	38034596	rs1322804	T	G	0.07599	0.0165346	1.98e-06	16565	24	0.289537
1064	genus.Anaerotruncus.id.2054	13	38040953	rs55963355	C	T	0.0760177	0.0165293	2e-06	16566	24	0.289337
1065	genus.Anaerotruncus.id.2054	13	38034928	rs9603195	G	T	0.0760277	0.0165342	1.94e-06	16565	24	0.289537
1066	genus.Anaerotruncus.id.2054	13	38041779	rs9594209	T	C	0.0761901	0.0165292	1.94e-06	16566	24	0.289936
1067	genus.Anaerotruncus.id.2054	13	38040641	rs9603202	A	G	0.0760715	0.0165304	1.97e-06	16566	24	0.289736
1068	genus.Anaerotruncus.id.2054	13	38040495	rs9603201	G	C	0.0760715	0.0165304	1.97e-06	16566	24	0.289936
1069	genus.Anaerotruncus.id.2054	13	38040845	rs55796046	G	T	0.0760234	0.0165318	1.97e-06	16553	24	0.289537
1070	genus.Anaerotruncus.id.2054	13	38039796	rs35308611	T	C	0.0760496	0.0165312	1.98e-06	16566	24	0.289736
1071	genus.Anaerotruncus.id.2054	13	38043027	rs1923717	A	T	0.0758439	0.0165268	2.12e-06	16566	24	0.289537
1072	genus.Anaerotruncus.id.2054	13	38041581	rs9603203	G	A	0.0760459	0.0165293	2e-06	16566	24	0.289936
1073	genus.Anaerotruncus.id.2054	13	38040072	rs17055728	A	G	0.0760129	0.0165311	2.01e-06	16566	24	0.289537
1074	genus.Anaerotruncus.id.2054	13	38043047	rs1923718	C	T	0.0760452	0.0165264	2.04e-06	16566	24	0.289736
1075	genus.Anaerotruncus.id.2054	13	38039685	rs34027519	C	T	0.0758119	0.0165317	2.09e-06	16566	24	0.289537
1076	genus.Anaerotruncus.id.2054	13	38034847	rs2224659	A	G	0.0757825	0.0165343	2.09e-06	16565	24	0.289537
1077	genus.Anaerotruncus.id.2054	13	38040963	rs56406841	T	A	0.0758576	0.0165293	2.1e-06	16566	24	0.289337
1078	genus.Anaerotruncus.id.2054	13	38041608	rs9594208	T	C	0.0758459	0.0165292	2.11e-06	16566	24	0.289936
1079	genus.Anaerotruncus.id.2054	13	38039530	rs4436664	G	C	0.0758234	0.0165309	2.14e-06	16566	24	0.289736
1080	genus.Anaerotruncus.id.2054	13	38004672	rs11841382	T	G	0.084158	0.0185422	2.45e-06	16566	24	0.223243
1081	genus.Anaerotruncus.id.2054	13	38035418	rs1590303	C	A	0.0757087	0.0165349	2.21e-06	16565	24	0.289537
1082	genus.Anaerotruncus.id.2054	13	38035189	rs1590305	C	T	0.0757208	0.0165366	2.22e-06	16565	24	0.289537
1083	genus.Anaerotruncus.id.2054	13	38043179	rs1923719	T	C	0.0756803	0.0165262	2.25e-06	16566	24	0.289537
1084	genus.Anaerotruncus.id.2054	13	38039651	rs35078720	C	G	0.0755069	0.0165312	2.33e-06	16566	24	0.289537
1085	genus.Anaerotruncus.id.2054	13	38043268	rs9603204	C	T	0.0756803	0.0165262	2.25e-06	16566	24	0.289736
1086	genus.Anaerotruncus.id.2054	13	38039470	rs4514540	C	T	0.0755698	0.0165311	2.28e-06	16566	24	0.289537
1087	genus.Anaerotruncus.id.2054	13	38039449	rs4578521	C	T	0.0755698	0.0165311	2.28e-06	16566	24	0.289337
1088	genus.Anaerotruncus.id.2054	13	38038017	rs7988812	C	A	0.0755348	0.0165303	2.32e-06	16566	24	0.289537
1089	genus.Anaerotruncus.id.2054	13	38042304	rs7329262	A	G	0.0756237	0.0165344	2.33e-06	16563	24	0.289736
1090	genus.Anaerotruncus.id.2054	13	38038573	rs1575383	A	G	0.0753231	0.0165298	2.45e-06	16566	24	0.289137
1091	genus.Anaerotruncus.id.2054	13	38039572	rs5000542	G	A	0.0755112	0.0165317	2.33e-06	16566	24	0.289337
1092	genus.Anaerotruncus.id.2054	9	78630894	rs1272208	T	G	-0.0611743	0.0129831	4.28e-06	16117	23	0.303115
1093	genus.Anaerotruncus.id.2054	13	38037970	rs7994056	T	C	0.0754446	0.0165303	2.39e-06	16566	24	0.289537
1094	genus.Anaerotruncus.id.2054	13	38037603	rs9594205	G	A	0.0754446	0.0165303	2.39e-06	16566	24	0.289537
1095	genus.Anaerotruncus.id.2054	13	38037517	rs9805695	T	C	0.0754446	0.0165303	2.39e-06	16566	24	0.289537
1096	genus.Anaerotruncus.id.2054	13	38038779	rs1575381	A	T	0.0754403	0.0165298	2.39e-06	16566	24	0.289537
1097	genus.Anaerotruncus.id.2054	13	38038555	rs4575409	C	T	0.0753231	0.0165298	2.45e-06	16566	24	0.289337
1098	genus.Anaerotruncus.id.2054	13	38038608	rs1575382	G	A	0.0751273	0.0165314	2.64e-06	16566	24	0.289137
1099	genus.Anaerotruncus.id.2054	13	38038299	rs7989845	A	G	0.0753274	0.0165303	2.45e-06	16566	24	0.289736
1100	genus.Anaerotruncus.id.2054	13	38038424	rs9603200	G	A	0.0753231	0.0165298	2.45e-06	16566	24	0.289537
1101	genus.Anaerotruncus.id.2054	13	38039395	rs4435115	G	A	0.0753836	0.0165313	2.46e-06	16566	24	0.289337
1102	genus.Anaerotruncus.id.2054	13	38039975	rs17055723	C	T	0.0752909	0.0165311	2.58e-06	16566	24	0.289337
1103	genus.Anaerotruncus.id.2054	13	38039241	rs4421867	T	C	0.0751495	0.0165313	2.59e-06	16566	24	0.289537
1104	genus.Anaerotruncus.id.2054	13	38035562	rs7140071	T	C	0.075185	0.0165352	2.62e-06	16565	24	0.289736
1105	genus.Anaerotruncus.id.2054	13	38029885	rs1923716	C	A	0.0751532	0.0165331	2.52e-06	16564	24	0.290735
1106	genus.Anaerotruncus.id.2054	13	38035589	rs7334359	C	T	0.0749307	0.0165319	2.79e-06	16565	24	0.289537
1107	genus.Anaerotruncus.id.2054	13	38038913	rs1575380	C	T	0.0748494	0.0165313	2.79e-06	16566	24	0.289537
1108	genus.Anaerotruncus.id.2054	13	38035610	rs7335244	A	G	0.0748362	0.0165319	2.88e-06	16565	24	0.289537
1109	genus.Anaerotruncus.id.2054	13	38038447	rs9594206	G	A	0.074894	0.0165299	2.9e-06	16566	24	0.289537
1110	genus.Anaerotruncus.id.2054	2	12199434	rs11894866	A	G	0.0555304	0.0122095	4.8e-06	16549	24	0.319688
1111	genus.Anaerotruncus.id.2054	13	38034016	rs55903929	C	G	0.07465	0.0165372	2.93e-06	16564	24	0.289736
1112	genus.Anaerotruncus.id.2054	13	38033982	rs56098078	A	C	0.0744184	0.0165409	3.22e-06	16564	24	0.289736
1113	genus.Anaerotruncus.id.2054	13	38039299	rs5010916	G	T	0.0740792	0.0165323	3.56e-06	16566	24	0.289537
1114	genus.Anaerotruncus.id.2054	13	38032747	rs9594204	C	T	0.0742355	0.0165374	3.35e-06	16564	24	0.290335
1115	genus.Anaerotruncus.id.2054	13	38028749	rs9603191	G	A	0.0735703	0.0165324	4.05e-06	16564	24	0.290735
1116	genus.Anaerotruncus.id.2054	6	165015261	rs9347879	C	T	0.050618	0.011049	4.22e-06	16566	24	0.359026
1117	genus.Bacteroides.id.918	9	112855426	rs495004	G	C	-0.0607475	0.0129865	3.42e-06	17707	22	0.238019
1118	genus.Bacteroides.id.918	3	10593224	rs6795673	T	C	0.0538565	0.0105251	3.38e-07	18301	24	0.437899
1119	genus.Bacteroides.id.918	3	10594207	rs6810046	A	G	0.0528628	0.0105246	5.56e-07	18302	24	0.44369
1120	genus.Bacteroides.id.918	3	10595393	rs750423	G	A	0.0519871	0.0105384	8.89e-07	18302	24	0.423323
1121	genus.Bacteroides.id.918	6	29143451	rs28757219	A	T	0.0818398	0.0170319	1.29e-06	14833	20	0.049321
1122	genus.Bacteroides.id.918	13	24910476	rs9507307	T	C	0.0604456	0.0129128	2.13e-06	18184	23	0.189497
1123	genus.Bacteroides.id.918	20	58605432	rs66474973	T	G	0.0812515	0.0164479	6.81e-07	17405	22	0.116414
1124	genus.Bacteroides.id.918	1	10644351	rs11585893	G	A	-0.0740746	0.0147633	1.8e-06	17821	23	0.270767
1125	genus.Bacteroides.id.918	19	24342250	rs17619981	G	T	0.0880978	0.0187002	2.69e-06	15801	20	0.036741
1126	genus.Bacteroides.id.918	20	58607602	rs195028	A	G	0.0798701	0.0165559	1.33e-06	17404	22	0.117612
1127	genus..Ruminococcustorquesgroup.id.14377	19	49214274	rs281379	G	A	-0.0600227	0.0108509	3.35e-08	17240	22	0.232029
1128	genus..Ruminococcustorquesgroup.id.14377	19	49218060	rs35866622	C	T	-0.0612024	0.0109421	2.21e-08	17240	22	0.180511
1129	genus..Ruminococcustorquesgroup.id.14377	19	49213833	rs2638282	G	A	-0.0556853	0.0106658	1.75e-07	17776	24	0.300519
1130	genus..Ruminococcustorquesgroup.id.14377	19	49232226	rs2287922	G	A	-0.0585446	0.0107108	4.9e-08	17679	23	0.214856
1131	genus..Ruminococcustorquesgroup.id.14377	19	49219459	rs660745	T	C	-0.0567597	0.0106571	9.88e-08	17787	24	0.313498
1132	genus..Ruminococcustorquesgroup.id.14377	19	49228272	rs2287921	T	C	-0.0568753	0.0107066	1.13e-07	17685	23	0.216054
1133	genus..Ruminococcustorquesgroup.id.14377	19	49225766	rs11882796	A	T	-0.0566871	0.0107036	1.22e-07	17680	23	0.216054
1134	genus..Ruminococcustorquesgroup.id.14377	19	49227043	rs11666792	G	A	-0.0564985	0.0107071	1.37e-07	17681	23	0.216454
1135	genus..Ruminococcustorquesgroup.id.14377	19	49227256	rs12979891	C	T	-0.056224	0.0107077	1.58e-07	17680	23	0.214058
1136	genus..Ruminococcustorquesgroup.id.14377	19	49248730	rs838145	A	G	-0.0575704	0.0111074	1.9e-07	17240	22	0.160543
1137	genus..Ruminococcustorquesgroup.id.14377	19	49224966	rs519757	C	A	0.0556974	0.0107052	1.88e-07	17792	24	0.35024
1138	genus..Ruminococcustorquesgroup.id.14377	19	49227443	rs11878908	C	T	-0.0558236	0.0107075	1.96e-07	17681	23	0.216254
1139	genus..Ruminococcustorquesgroup.id.14377	19	49229525	rs8112983	T	C	-0.0559148	0.0107052	1.86e-07	17684	23	0.22484
1140	genus..Ruminococcustorquesgroup.id.14377	19	49224389	rs3859439	C	T	0.0554893	0.0107034	2.08e-07	17793	24	0.355032
1141	genus..Ruminococcustorquesgroup.id.14377	19	49213284	rs584768	G	A	-0.0541642	0.0106602	3.83e-07	17777	24	0.308906
1142	genus..Ruminococcustorquesgroup.id.14377	19	49223633	rs629504	G	C	0.0553229	0.0107036	2.26e-07	17792	24	0.354233
1143	genus..Ruminococcustorquesgroup.id.14377	19	49220323	rs11672900	A	G	-0.0549632	0.0106984	2.87e-07	17676	23	0.228834
1144	genus..Ruminococcustorquesgroup.id.14377	19	49223570	rs546308	A	G	0.0550438	0.0107031	2.61e-07	17790	24	0.353035
1145	genus..Ruminococcustorquesgroup.id.14377	19	49218111	rs33988101	G	T	-0.0548282	0.0107	3.09e-07	17668	23	0.229633
1146	genus..Ruminococcustorquesgroup.id.14377	19	49213504	rs2452170	G	A	-0.0548869	0.0106605	2.69e-07	17777	24	0.309105
1147	genus..Ruminococcustorquesgroup.id.14377	19	49218437	rs12978752	A	C	-0.0542136	0.0107007	4.2e-07	17667	23	0.230232
1148	genus..Ruminococcustorquesgroup.id.14377	19	49218430	rs12978750	A	G	-0.0539959	0.0107008	4.66e-07	17667	23	0.230232
1149	genus..Ruminococcustorquesgroup.id.14377	19	49215095	rs4002471	C	T	-0.0541857	0.0106988	4.28e-07	17668	23	0.230032
1150	genus..Ruminococcustorquesgroup.id.14377	19	49218602	rs12979278	C	T	-0.053915	0.0107005	4.88e-07	17667	23	0.238019
1151	genus..Ruminococcustorquesgroup.id.14377	19	49239026	rs418464	T	C	-0.0545124	0.0107884	4.17e-07	17683	23	0.205671
1152	genus..Ruminococcustorquesgroup.id.14377	19	49229323	rs479486	G	A	-0.0534662	0.0106501	5.29e-07	17793	24	0.35603
1153	genus..Ruminococcustorquesgroup.id.14377	19	49209339	rs2548459	T	C	-0.0519005	0.0106558	1.12e-06	17794	24	0.316893
1154	genus..Ruminococcustorquesgroup.id.14377	19	49236102	rs439523	T	C	-0.0526876	0.0106608	7.96e-07	17791	24	0.352037
1155	genus..Ruminococcustorquesgroup.id.14377	19	49246866	rs838147	G	A	-0.0531526	0.0107565	8.36e-07	17680	23	0.242612
1156	genus..Ruminococcustorquesgroup.id.14377	19	49241976	rs973579	A	G	-0.0529196	0.0108202	8.91e-07	17683	23	0.207069
1157	genus..Ruminococcustorquesgroup.id.14377	19	49239200	rs1231281	G	A	-0.0529326	0.0108161	9.05e-07	17679	23	0.236222
1158	genus..Ruminococcustorquesgroup.id.14377	12	56494998	rs773123	A	T	0.0824005	0.0173862	1.59e-06	17011	23	0.066494
1159	genus..Ruminococcustorquesgroup.id.14377	19	49209566	rs1704773	A	G	-0.0521	0.0106607	1.03e-06	17783	24	0.313299
1160	genus..Ruminococcustorquesgroup.id.14377	22	21342169	rs178289	G	C	0.0567091	0.01161	1e-06	17353	23	0.448283
1161	genus..Ruminococcustorquesgroup.id.14377	19	49254955	rs8103840	T	C	-0.0519469	0.0107525	1.28e-06	17353	23	0.441294
1162	genus..Ruminococcustorquesgroup.id.14377	19	49209226	rs633372	G	A	-0.0511126	0.0106552	1.62e-06	17798	24	0.315096
1163	genus..Ruminococcustorquesgroup.id.14377	19	49239053	.	T	C	-0.0529505	0.0109457	1.27e-06	17240	22	0.3
1164	genus..Ruminococcustorquesgroup.id.14377	19	49250239	rs838144	T	C	-0.0521577	0.0107551	1.35e-06	17682	23	0.235823
1165	genus..Ruminococcustorquesgroup.id.14377	19	49241015	rs427248	C	T	-0.0518059	0.0108374	1.52e-06	17676	23	0.208067
1166	genus..Ruminococcustorquesgroup.id.14377	12	56520375	rs17118317	T	C	0.0761244	0.0162972	2.23e-06	17011	23	0.188898
1167	genus..Ruminococcustorquesgroup.id.14377	19	49209464	rs692854	C	A	-0.0512251	0.01065	1.57e-06	17791	24	0.332867
1168	genus..Ruminococcustorquesgroup.id.14377	19	49211969	rs676388	T	C	-0.0512192	0.0106536	1.59e-06	17778	24	0.325479
1169	genus..Ruminococcustorquesgroup.id.14377	19	49241014	rs380743	G	A	-0.0512041	0.0108374	1.99e-06	17676	23	0.208067
1170	genus..Ruminococcustorquesgroup.id.14377	19	49209851	rs646327	A	G	-0.0508273	0.0106523	1.89e-06	17792	24	0.333666
1171	genus..Ruminococcustorquesgroup.id.14377	12	56529631	rs11171752	T	C	0.0763099	0.0168301	3.41e-06	17011	23	0.185104
1172	genus..Ruminococcustorquesgroup.id.14377	19	49222483	rs281395	C	G	0.0510311	0.0109506	3.03e-06	17790	24	0.453075
1173	genus..Ruminococcustorquesgroup.id.14377	19	49206417	rs492602	A	G	-0.0507222	0.010704	2.21e-06	17798	24	0.321685
1174	genus..Ruminococcustorquesgroup.id.14377	19	49206145	rs516316	G	C	-0.0503136	0.0107043	2.7e-06	17798	24	0.321486
1175	genus..Ruminococcustorquesgroup.id.14377	19	49206674	rs601338	G	A	-0.0502391	0.0107043	2.77e-06	17796	24	0.321685
1176	genus..Ruminococcustorquesgroup.id.14377	10	4639762	rs10904297	G	A	-0.167804	0.0389812	2.69e-06	3143	4	0.227236
1177	genus..Ruminococcustorquesgroup.id.14377	19	49206462	rs681343	C	T	-0.0500419	0.0107045	3.01e-06	17797	24	0.321685
1178	genus..Ruminococcustorquesgroup.id.14377	19	49250657	rs28400014	G	C	-0.0494145	0.0106337	3.21e-06	17797	24	0.421326
1179	genus..Ruminococcustorquesgroup.id.14377	19	49208978	rs632111	A	G	-0.049674	0.0106563	3.14e-06	17798	24	0.3123
1180	genus..Ruminococcustorquesgroup.id.14377	19	49206108	rs679574	C	G	-0.0499167	0.0107049	3.26e-06	17798	24	0.320687
1181	genus..Ruminococcustorquesgroup.id.14377	19	49206985	rs602662	G	A	-0.0494666	0.0106489	3.47e-06	17798	24	0.328874
1182	genus..Ruminococcustorquesgroup.id.14377	19	49206172	rs516246	C	T	-0.0494538	0.0107047	3.94e-06	17798	24	0.320687
1183	genus..Ruminococcustorquesgroup.id.14377	19	49209010	rs503279	T	C	-0.0493446	0.0106477	3.69e-06	17798	24	0.335663
1184	genus..Ruminococcustorquesgroup.id.14377	19	49207792	rs2251034	G	A	-0.0493035	0.0106561	3.72e-06	17798	24	0.315895
1185	genus..Ruminococcustorquesgroup.id.14377	12	56523057	rs10747761	A	G	0.0735753	0.0162432	4.63e-06	17011	23	0.169529
1186	genus..Ruminococcustorquesgroup.id.14377	19	49203829	rs35106244	C	T	-0.0516361	0.0112477	4.68e-06	16321	21	0.170527
1187	genus..Ruminococcustorquesgroup.id.14377	17	14532347	rs8080469	A	G	0.0490727	0.0107036	3.5e-06	17798	24	0.309904
1188	genus..Ruminococcustorquesgroup.id.14377	14	26130404	rs12434631	G	A	0.074697	0.0153401	2.77e-06	17353	23	0.294928
1189	genus..Ruminococcustorquesgroup.id.14377	7	54781314	rs73130967	T	A	0.0770375	0.0168264	3.71e-06	17011	23	0.064297
1190	genus..Ruminococcustorquesgroup.id.14377	7	54783216	rs62449732	C	T	0.0763881	0.0167577	4.06e-06	17011	23	0.064297
1191	genus..Ruminococcustorquesgroup.id.14377	7	54783915	rs17172374	C	A	0.0759629	0.0167573	4.52e-06	17011	23	0.064297
1192	genus..Ruminococcustorquesgroup.id.14377	7	54774745	rs76214837	G	T	0.0759883	0.016834	4.91e-06	17011	23	0.064097
1193	genus..Ruminococcustorquesgroup.id.14377	11	132663147	rs4073731	C	T	0.0651948	0.0142221	4.05e-06	17793	24	0.355032
1194	genus.Actinomyces.id.423	6	67207371	rs34583783	T	G	0.126596	0.0268461	4.49e-06	7468	22	0.118411
1195	genus.Actinomyces.id.423	13	22375922	rs17072071	A	C	-0.120414	0.0250869	1.33e-06	7109	19	0.058307
1196	genus.Actinomyces.id.423	12	7979715	rs114313061	A	C	0.0817406	0.0178279	4.19e-06	7424	21	0.177316
1197	genus.Actinomyces.id.423	10	4782841	rs4146653	A	G	0.0985224	0.0214182	4.5e-06	7468	22	0.159944
1198	genus.Actinomyces.id.423	12	7982779	rs61937253	C	T	0.0813288	0.0178335	4.9e-06	7424	21	0.154353
1199	genus.Adlercreutzia.id.812	4	171281359	rs7680684	T	C	-0.083381	0.0168901	9.77e-07	8243	22	0.477636
1200	genus.Adlercreutzia.id.812	18	75008779	rs2850883	A	G	-0.117173	0.0252127	3.09e-06	8243	22	0.167332
1201	genus.Adlercreutzia.id.812	1	201061818	rs2147798	G	C	0.0922959	0.0192121	1.4e-06	8243	22	0.440695
1202	genus.Adlercreutzia.id.812	5	94059857	rs80078995	T	A	-0.11324	0.0232586	1.57e-06	8243	22	0.140575
1203	genus.Adlercreutzia.id.812	18	75009770	rs2717140	T	C	-0.119225	0.0251081	2.05e-06	8243	22	0.183706
1204	genus.Adlercreutzia.id.812	18	75016549	rs34181676	T	G	-0.134998	0.028231	2.34e-06	7929	19	0.036142
1205	genus.Adlercreutzia.id.812	4	171272226	rs7656076	G	C	-0.0838134	0.0176981	2.43e-06	8243	22	0.395567
1206	genus.Adlercreutzia.id.812	6	123909083	rs9490822	T	C	-0.0734512	0.0155789	2.54e-06	8243	22	0.487021
1207	genus.Adlercreutzia.id.812	4	171272031	rs1528942	G	T	-0.0827105	0.017706	3.25e-06	8243	22	0.391773
1208	genus.Adlercreutzia.id.812	5	94088858	rs4869118	T	C	-0.0726931	0.0156588	3.51e-06	8243	22	0.421126
1209	genus.Adlercreutzia.id.812	4	171271647	rs1528956	T	C	-0.0814725	0.0175629	4.09e-06	8243	22	0.498203
1210	genus.Adlercreutzia.id.812	5	94111315	rs255375	T	G	-0.0721621	0.0156847	4.38e-06	8243	22	0.438299
1211	genus.Adlercreutzia.id.812	5	31991834	rs12522517	T	A	-0.104884	0.0234695	4.41e-06	8187	21	0.160543
1212	genus.Adlercreutzia.id.812	4	171269504	rs1406514	G	A	-0.0813766	0.0176247	4.54e-06	8243	22	0.498003
1213	genus.Adlercreutzia.id.812	18	75010876	rs2717136	T	C	-0.129934	0.0281884	4.58e-06	8121	21	0.114417
1214	genus.Adlercreutzia.id.812	4	171297661	rs1919502	A	G	-0.0816158	0.0179051	4.73e-06	8243	22	0.334065
1215	genus.Adlercreutzia.id.812	4	171298105	rs9637706	T	C	-0.0815534	0.0178644	4.74e-06	8243	22	0.355232
1216	genus.Adlercreutzia.id.812	7	48844151	rs13231526	A	C	0.143237	0.0311654	4.81e-06	8051	20	0.067292
1217	genus.Akkermansia.id.4037	4	95027272	rs11729256	C	T	0.0750473	0.0150184	6.58e-07	11860	24	0.274361
1218	genus.Akkermansia.id.4037	11	130280667	rs4936098	G	A	0.0649225	0.0135934	1.1e-06	11857	24	0.22484
1219	genus.Akkermansia.id.4037	4	95016155	rs113634144	G	T	0.0739594	0.0150138	1.02e-06	11859	24	0.276358
1220	genus.Akkermansia.id.4037	6	56341481	rs9349825	G	A	-0.0703407	0.0147133	2.6e-06	11857	24	0.224641
1221	genus.Akkermansia.id.4037	4	95059232	rs56161035	C	T	0.0681628	0.0144547	2.37e-06	11864	24	0.308107
1222	genus.Akkermansia.id.4037	10	5073050	rs11252894	C	A	0.0768578	0.0166061	3.15e-06	11863	24	0.124002
1223	genus.Akkermansia.id.4037	4	100544188	rs74542928	C	T	0.112623	0.0236434	1.48e-06	11215	22	0.050719
1224	genus.Akkermansia.id.4037	4	95072730	rs2169719	A	G	0.0677774	0.0145328	3.09e-06	11858	24	0.285343
1225	genus.Akkermansia.id.4037	10	5076367	rs12416161	C	T	0.0760406	0.0165572	3.73e-06	11863	24	0.151158
1226	genus.Akkermansia.id.4037	4	95064162	rs77055143	C	T	0.0668699	0.014484	3.71e-06	11864	24	0.291733
1227	genus.Akkermansia.id.4037	4	95070236	rs12498518	C	T	0.0665919	0.0144873	3.99e-06	11864	24	0.291334
1228	genus.Akkermansia.id.4037	16	81063149	rs2602429	T	C	0.0745352	0.0156201	2.72e-06	11689	23	0.405551
1229	genus.Akkermansia.id.4037	4	100542921	rs112769434	A	G	0.111704	0.0236441	1.96e-06	11215	22	0.050719
1230	genus.Akkermansia.id.4037	4	95073229	rs12501826	G	C	0.0665629	0.0144883	4.11e-06	11864	24	0.291334
1231	genus.Akkermansia.id.4037	11	130270855	rs59317921	C	T	0.0628706	0.013751	4.51e-06	11792	23	NA
1232	genus.Akkermansia.id.4037	4	95003498	rs72663756	C	T	0.066809	0.0147153	4.8e-06	11859	24	0.38778
1233	genus.Akkermansia.id.4037	1	105422565	rs11184341	C	G	0.0655855	0.0142236	4.06e-06	11863	24	0.442891
1234	genus.Akkermansia.id.4037	10	5064327	rs4242783	A	G	0.0685454	0.0147701	3e-06	11689	23	0.28754
1235	genus.Akkermansia.id.4037	4	95063631	rs1605923	T	G	0.0663321	0.0144736	4.49e-06	11864	24	0.294129
1236	genus.Akkermansia.id.4037	4	100542167	rs1491244	A	T	0.111186	0.0236342	2.25e-06	11215	22	0.050719
1237	genus.Akkermansia.id.4037	4	95070166	rs72663787	G	A	0.0663817	0.0145354	4.9e-06	11864	24	0.285543
1238	genus.Akkermansia.id.4037	4	95077819	rs11724791	G	A	0.066297	0.0144888	4.89e-06	11864	24	0.297125
1239	genus.Akkermansia.id.4037	1	105422965	rs6668273	G	A	0.0650301	0.0142229	4.99e-06	11863	24	0.442891
1240	genus.Akkermansia.id.4037	4	100544511	rs6832119	A	G	0.109672	0.0236452	3.13e-06	11215	22	0.050719
1241	genus.Akkermansia.id.4037	18	49473635	rs117107102	G	A	0.204406	0.0431629	3.01e-06	4974	9	0.013578
1242	genus.Akkermansia.id.4037	15	97570657	rs12908520	A	G	0.061772	0.0130954	2.26e-06	11862	24	0.298722
1243	genus.Akkermansia.id.4037	4	100544867	rs6832927	C	A	0.10878	0.0236452	3.85e-06	11215	22	0.050719
1244	genus.Akkermansia.id.4037	4	100545232	rs113653192	C	T	0.108263	0.0236454	4.27e-06	11215	22	0.050919
1245	genus.Akkermansia.id.4037	12	130309670	rs111862613	C	T	0.0911199	0.0196748	3.39e-06	11620	22	0.186302
1246	genus.Alistipes.id.968	7	135778919	rs67281112	C	G	0.0634575	0.0137846	3.92e-06	17090	23	0.23123
1247	genus.Alistipes.id.968	21	40579411	rs9712594	A	C	-0.0896417	0.0178694	4.78e-07	16978	22	NA
1248	genus.Alistipes.id.968	1	19790706	rs67705352	G	T	-0.0532404	0.0110864	1.65e-06	17567	24	0.290136
1249	genus.Alistipes.id.968	7	62443498	rs11769002	A	G	-0.0528793	0.0109389	1.45e-06	17571	24	0.31849
1250	genus.Alistipes.id.968	7	62442036	rs2871785	G	T	-0.052556	0.0109364	1.68e-06	17571	24	0.33147
1251	genus.Alistipes.id.968	7	62457057	rs7783848	C	G	-0.0521462	0.0109336	2e-06	17571	24	0.33127
1252	genus.Alistipes.id.968	7	62448459	rs10950070	G	A	-0.0516451	0.0109371	2.58e-06	17571	24	0.323882
1253	genus.Alistipes.id.968	7	62453737	rs34890041	C	A	-0.0520648	0.0109369	2.13e-06	17571	24	0.323283
1254	genus.Alistipes.id.968	11	17511427	rs7129639	A	C	-0.0524955	0.0109584	1.78e-06	17571	24	0.485623
1255	genus.Alistipes.id.968	7	62460248	rs11771117	G	C	-0.0518421	0.0109266	2.29e-06	17571	24	0.352037
1256	genus.Alistipes.id.968	7	62460232	rs11773813	C	A	-0.051754	0.0109292	2.42e-06	17570	24	0.346446
1257	genus.Alistipes.id.968	7	62446761	rs10950069	C	T	-0.0517066	0.0109338	2.46e-06	17571	24	0.338458
1258	genus.Alistipes.id.968	7	62457844	rs4068841	C	G	-0.0515554	0.0109263	2.55e-06	17571	24	0.352037
1259	genus.Alistipes.id.968	7	62453778	rs4717372	C	G	-0.0514946	0.0109377	2.73e-06	17571	24	0.318091
1260	genus.Alistipes.id.968	7	62419726	rs1595991	T	C	-0.0510096	0.0108285	2.53e-06	17568	24	0.333267
1261	genus.Alistipes.id.968	7	62454628	rs11773263	C	T	-0.0511172	0.0109322	3.17e-06	17571	24	0.340655
1262	genus.Alistipes.id.968	7	62457614	rs2311504	G	A	-0.0509179	0.0109315	3.43e-06	17571	24	0.340455
1263	genus.Alistipes.id.968	7	62451964	rs2119444	G	A	-0.0506188	0.0109343	3.95e-06	17571	24	0.342851
1264	genus.Alistipes.id.968	7	62461975	rs17675579	A	G	-0.0510311	0.0109359	3.38e-06	17571	24	0.31849
1265	genus.Alistipes.id.968	21	40580258	rs8130320	G	A	-0.049002	0.010717	4.84e-06	17571	24	0.480631
1266	genus.Alistipes.id.968	7	62447773	rs1583863	G	A	-0.0507217	0.010938	3.91e-06	17570	24	0.319089
1267	genus.Alistipes.id.968	7	62432603	rs4424138	T	A	-0.0500709	0.0108276	3.87e-06	17570	24	0.347444
1268	genus.Alistipes.id.968	21	40580017	rs11088466	T	A	-0.0489237	0.0107132	4.99e-06	17571	24	0.479433
1269	genus.Alistipes.id.968	7	62477247	rs7805099	G	T	-0.050115	0.0109281	4.78e-06	17570	24	0.340056
1270	genus.Alistipes.id.968	7	62438174	rs2311507	C	T	-0.0502566	0.010931	4.64e-06	17571	24	0.351637
1271	genus.Alistipes.id.968	7	62442590	rs12536478	A	C	-0.050348	0.0109393	4.58e-06	17571	24	0.318291
1272	genus.Alistipes.id.968	7	62437105	rs1899238	C	T	-0.0501239	0.0109371	4.96e-06	17571	24	0.340455
1273	genus.Alistipes.id.968	13	38057357	rs1107244	A	G	0.0758558	0.0171182	3.59e-06	17571	24	0.269768
1274	genus.Alistipes.id.968	7	62466168	rs11763175	G	A	-0.05007	0.0109326	4.9e-06	17571	24	0.33127
1275	genus.Alistipes.id.968	13	38060148	rs61946592	T	C	0.075716	0.0170955	3.86e-06	17571	24	0.28115
1276	genus.Alistipes.id.968	13	38058413	rs6563550	C	T	0.0752558	0.017126	3.97e-06	17571	24	0.267173
1277	genus.Alistipes.id.968	13	38058493	rs6563551	T	G	0.0754064	0.0171191	4.1e-06	17571	24	0.269768
1278	genus.Alistipes.id.968	13	38060134	rs61946576	T	C	0.0751557	0.0170962	4.32e-06	17571	24	0.28135
1279	genus.Allisonella.id.2174	9	79100981	rs785915	A	G	0.164944	0.0297509	8.27e-08	3212	18	0.124002
1280	genus.Allisonella.id.2174	9	79110160	rs602075	G	A	0.168974	0.0296976	3.57e-08	3212	18	0.124201
1281	genus.Allisonella.id.2174	9	79113554	rs785928	T	G	0.168199	0.0297019	4.1e-08	3212	18	0.124401
1282	genus.Allisonella.id.2174	9	79107623	rs2480213	G	A	0.167075	0.0297257	4.77e-08	3212	18	0.120008
1283	genus.Allisonella.id.2174	9	79101006	rs785916	G	A	0.166756	0.0297515	5.38e-08	3212	18	0.124002
1284	genus.Allisonella.id.2174	9	79104873	rs502417	C	T	0.166214	0.0297341	5.71e-08	3212	18	0.120008
1285	genus.Allisonella.id.2174	9	79114232	rs513301	C	T	0.166133	0.0297153	6.73e-08	3212	18	0.124401
1286	genus.Allisonella.id.2174	2	33607071	rs6742198	A	G	0.149152	0.0316484	3.35e-06	3182	17	0.10004
1287	genus.Allisonella.id.2174	9	79114384	rs512269	C	T	0.164451	0.0297222	8.9e-08	3212	18	0.120407
1288	genus.Allisonella.id.2174	9	79121085	rs785907	T	G	0.161367	0.0295146	1.59e-07	3212	18	0.167931
1289	genus.Allisonella.id.2174	9	79100795	rs785914	C	T	0.157644	0.0297672	3.38e-07	3212	18	0.124002
1290	genus.Allisonella.id.2174	9	79118661	rs1057419	G	A	0.12081	0.0256899	3.91e-06	3212	18	0.313698
1291	genus.Allisonella.id.2174	9	100021407	rs4743068	C	T	0.130006	0.0267944	1.53e-06	3212	18	0.495407
1292	genus.Allisonella.id.2174	9	100150556	rs35778461	T	C	0.146679	0.0297186	1.21e-06	3212	18	0.302117
1293	genus.Allisonella.id.2174	9	100006991	rs62559861	G	C	0.146718	0.029857	1.41e-06	3212	18	0.316893
1294	genus.Allisonella.id.2174	9	100007521	rs10521029	T	G	0.145661	0.0298653	1.59e-06	3212	18	0.31849
1295	genus.Allisonella.id.2174	9	100152684	rs12115447	A	G	0.143779	0.0297859	1.96e-06	3212	18	0.294529
1296	genus.Allisonella.id.2174	5	114286707	rs1901739	G	T	0.115769	0.0248626	3.59e-06	3212	18	0.444888
1297	genus.Allisonella.id.2174	5	114286650	rs6896529	G	A	0.115578	0.0248625	3.73e-06	3212	18	0.445687
1298	genus.Allisonella.id.2174	9	100153496	rs16919656	G	T	0.141987	0.0299336	2.24e-06	3212	18	0.26278
1299	genus.Allisonella.id.2174	9	100013357	rs6478039	C	T	0.144663	0.0298579	1.83e-06	3212	18	0.317492
1300	genus.Allisonella.id.2174	9	100105442	rs13286510	T	A	0.142422	0.0298188	2.66e-06	3212	18	0.315096
1301	genus.Allisonella.id.2174	9	100013351	rs6478038	C	A	0.144663	0.0298579	1.83e-06	3212	18	0.317492
1302	genus.Allisonella.id.2174	9	100152696	rs12115448	A	G	0.143054	0.0297844	2.2e-06	3212	18	0.294529
1303	genus.Allisonella.id.2174	9	100019371	rs7872669	C	G	0.1436	0.0298544	2.15e-06	3212	18	0.316893
1304	genus.Allisonella.id.2174	9	100149598	rs4743086	T	G	0.142426	0.0299093	2.34e-06	3212	18	0.274161
1305	genus.Allisonella.id.2174	9	99973826	rs4743061	T	C	0.144108	0.0305888	2.91e-06	3212	18	0.323482
1306	genus.Allisonella.id.2174	9	99922416	rs10980890	T	C	0.143192	0.0309223	3.76e-06	3212	18	0.190296
1307	genus.Allisonella.id.2174	9	100107633	rs7034449	A	G	0.1408	0.0298235	3.35e-06	3212	18	0.315096
1308	genus.Allisonella.id.2174	9	100105355	rs13300328	G	C	0.142266	0.0298194	2.72e-06	3212	18	0.315096
1309	genus.Allisonella.id.2174	9	100059541	rs1048451	A	G	0.14222	0.0298524	2.93e-06	3212	18	0.316693
1310	genus.Allisonella.id.2174	9	100153481	rs3827485	G	A	0.139761	0.0299365	3.24e-06	3212	18	0.26278
1311	genus.Allisonella.id.2174	9	100105428	rs12553213	G	T	0.141489	0.029823	3.04e-06	3212	18	0.315096
1312	genus.Allisonella.id.2174	9	100026151	rs60681062	T	C	0.141849	0.029856	2.89e-06	3212	18	0.317093
1313	genus.Allisonella.id.2174	9	100067309	rs7859665	A	G	0.124563	0.0267983	4.05e-06	3212	18	0.495607
1314	genus.Allisonella.id.2174	9	99976179	rs4463540	G	A	0.140401	0.0301111	3.97e-06	3212	18	0.364617
1315	genus.Allisonella.id.2174	9	100037094	rs10981444	A	C	0.141383	0.0298515	3.26e-06	3212	18	0.316494
1316	genus.Allisonella.id.2174	9	99973883	rs4743062	C	A	0.141361	0.0305944	4.41e-06	3212	18	0.323283
1317	genus.Allisonella.id.2174	9	100021451	rs4743069	A	C	0.140535	0.0298628	3.45e-06	3212	18	0.317292
1318	genus.Allisonella.id.2174	9	100149333	rs12555277	C	G	0.13951	0.0299143	3.73e-06	3212	18	0.271565
1319	genus.Allisonella.id.2174	9	100025694	rs7020530	G	A	0.140635	0.0298587	3.51e-06	3212	18	0.3123
1320	genus.Allisonella.id.2174	9	100144682	rs3747510	T	C	0.13908	0.0299041	3.92e-06	3212	18	0.275958
1321	genus.Allisonella.id.2174	9	100144501	rs3827484	G	A	0.138481	0.0299049	4.18e-06	3212	18	0.274561
1322	genus.Allisonella.id.2174	9	100147576	rs4743085	T	C	0.137872	0.0299054	4.99e-06	3212	18	0.274561
1323	genus.Allisonella.id.2174	9	100134667	rs2045731	G	A	0.138663	0.0299029	4.26e-06	3212	18	0.274561
1324	genus.Allisonella.id.2174	9	100134582	rs2045730	A	G	0.138663	0.0299029	4.26e-06	3212	18	0.274561
1325	genus.Allisonella.id.2174	9	100135164	rs35066943	T	C	0.138663	0.0299029	4.26e-06	3212	18	0.274561
1326	genus.Allisonella.id.2174	9	100134308	rs10817491	G	A	0.138526	0.0299038	4.27e-06	3212	18	0.27516
1327	genus.Allisonella.id.2174	9	100136607	rs3747492	C	T	0.137727	0.029911	4.91e-06	3212	18	0.271166
1328	genus.Allisonella.id.2174	9	100141029	rs7874652	A	G	0.138188	0.0299072	4.48e-06	3212	18	0.274561
1329	genus.Allisonella.id.2174	9	100144043	rs12551818	T	C	0.137746	0.0299075	4.73e-06	3212	18	0.274561
1330	genus.Allisonella.id.2174	9	100138704	rs13285567	A	C	0.13792	0.0299071	4.8e-06	3212	18	0.274561
1331	genus.Allisonella.id.2174	9	100137132	rs3747490	T	G	0.137917	0.0299066	4.8e-06	3212	18	0.274561
1332	genus.Allisonella.id.2174	9	100137088	rs3747491	A	G	0.137917	0.0299066	4.8e-06	3212	18	0.274561
1333	genus.Allisonella.id.2174	9	100138710	rs13289813	T	C	0.137733	0.0299077	4.93e-06	3212	18	0.27476
1334	genus.Allisonella.id.2174	9	100156312	rs1531440	T	C	0.138464	0.0301947	4.99e-06	3212	18	0.225839
1335	genus.Allisonella.id.2174	18	75370866	rs685403	C	G	-0.175203	0.0404474	4.88e-06	3212	18	0.184505
1336	genus.Alloprevotella.id.961	8	69995213	rs1896135	A	G	0.137588	0.0290603	4.01e-06	3009	17	0.336262
1337	genus.Alloprevotella.id.961	8	69994816	rs12675596	T	G	0.145669	0.0290678	9.64e-07	3008	17	0.355631
1338	genus.Alloprevotella.id.961	8	69997500	rs6472439	A	C	0.140605	0.0289763	2.14e-06	3009	17	0.33746
1339	genus.Alloprevotella.id.961	8	69996523	rs17695059	G	C	0.139974	0.0289807	2.39e-06	3009	17	0.33726
1340	genus.Alloprevotella.id.961	8	69997271	rs7004821	G	A	0.13931	0.0289799	2.67e-06	3009	17	0.337061
1341	genus.Alloprevotella.id.961	8	69997961	rs909327	T	C	0.138911	0.028989	3.07e-06	3009	17	0.332268
1342	genus.Alloprevotella.id.961	8	69994670	rs12675570	T	C	0.15472	0.0316895	3.02e-06	3009	17	0.284345
1343	genus.Alloprevotella.id.961	3	152805600	rs4680035	G	A	-0.119599	0.0259446	4.99e-06	3007	17	0.354433
1344	genus.Anaerofilum.id.2053	3	129686434	rs712981	C	A	0.10076	0.0202902	6.83e-07	5051	22	0.421126
1345	genus.Anaerofilum.id.2053	12	117811409	rs816292	C	T	-0.113003	0.02204	2.64e-07	5017	21	0.170727
1346	genus.Anaerofilum.id.2053	2	191139151	rs79598899	T	C	0.182586	0.0357284	3.75e-07	4709	18	0.029553
1347	genus.Anaerofilum.id.2053	1	247145690	rs4506496	A	G	0.10309	0.0212861	1.49e-06	4935	21	0.361222
1348	genus.Anaerofilum.id.2053	12	117827391	rs1384873	C	G	-0.111842	0.022152	3.88e-07	5017	21	0.167732
1349	genus.Anaerofilum.id.2053	3	129687427	rs62265650	G	A	0.0971306	0.0206889	2.74e-06	5051	22	0.309305
1350	genus.Anaerofilum.id.2053	1	247149918	rs4971306	A	G	0.0986412	0.0212475	3.99e-06	4935	21	0.354832
1351	genus.Anaerofilum.id.2053	12	117811285	rs1965460	C	T	-0.0992835	0.0205859	1.06e-06	5051	22	0.232228
1352	genus.Anaerofilum.id.2053	10	125294406	rs17105491	C	G	-0.193107	0.0411187	1.57e-06	4856	19	0.049121
1353	genus.Anaerofilum.id.2053	11	1051715	rs10794359	C	T	-0.0953524	0.02006	2.23e-06	4994	21	0.409345
1354	genus.Anaerofilum.id.2053	10	125309148	rs1710914	C	T	-0.176917	0.0383389	3.06e-06	4935	21	0.059704
1355	genus.Anaerofilum.id.2053	1	247146001	rs10802456	A	G	0.0978919	0.0211515	4.11e-06	4933	21	0.43111
1356	genus.Anaerofilum.id.2053	14	30991358	rs17096874	T	C	-0.126337	0.0268919	2.86e-06	5051	22	0.191494
1357	genus.Anaerofilum.id.2053	3	129687355	rs62265649	G	A	0.0965532	0.020673	3.05e-06	5051	22	0.333866
1358	genus.Anaerofilum.id.2053	3	129687948	rs784717	G	A	0.0962593	0.0206682	3.23e-06	5051	22	0.339058
1359	genus.Anaerofilum.id.2053	3	129687988	rs784716	G	A	0.0961317	0.0206687	3.33e-06	5051	22	0.339058
1360	genus.Anaerofilum.id.2053	12	117810016	rs503294	G	A	-0.0963711	0.0205896	2.35e-06	5050	22	0.230431
1361	genus.Anaerofilum.id.2053	12	117815549	rs526159	G	A	-0.0945974	0.0205454	3.32e-06	5050	22	0.232628
1362	genus.Anaerofilum.id.2053	12	117824021	rs2054677	C	T	-0.0933372	0.0206307	4.44e-06	5051	22	0.220647
1363	genus.Anaerofilum.id.2053	12	117822187	rs1552229	G	A	-0.0933468	0.0206296	4.72e-06	5051	22	0.221446
1364	genus.Anaerostipes.id.1991	10	117347865	rs12259535	A	G	-0.0516719	0.010954	2.67e-06	16926	24	0.445088
1365	genus.Anaerostipes.id.1991	16	77574020	rs7193624	T	C	0.0750642	0.0150723	5.35e-07	16926	24	0.253195
1366	genus.Anaerostipes.id.1991	10	117383184	rs2804244	G	A	-0.053089	0.0110983	2.04e-06	16926	24	0.26877
1367	genus.Anaerostipes.id.1991	21	25873624	rs62215703	A	G	0.0644965	0.0136702	1.98e-06	15550	21	0.083267
1368	genus.Anaerostipes.id.1991	10	117347860	rs12259533	C	G	-0.0516847	0.010954	2.65e-06	16926	24	0.445088
1369	genus.Anaerostipes.id.1991	2	228018671	rs2396460	C	T	-0.0512653	0.0109555	2.91e-06	16912	24	0.475839
1370	genus.Anaerostipes.id.1991	10	117355719	rs2769393	A	G	-0.0513289	0.0109541	3.13e-06	16926	24	0.445487
1371	genus.Anaerostipes.id.1991	10	117355844	rs2769392	G	A	-0.0512841	0.0109541	3.19e-06	16926	24	0.445487
1372	genus.Anaerostipes.id.1991	10	117355548	rs2804213	T	C	-0.0513179	0.010954	3.19e-06	16926	24	0.444489
1373	genus.Anaerostipes.id.1991	9	13525082	rs3900776	A	G	-0.110013	0.0236302	2.75e-06	14694	20	0.028355
1374	genus.Anaerostipes.id.1991	10	117356029	rs10885750	C	G	-0.0511602	0.0109542	3.37e-06	16926	24	0.442891
1375	genus.Anaerostipes.id.1991	10	117356732	rs2769388	C	T	-0.0511494	0.0109543	3.4e-06	16926	24	0.445487
1376	genus.Catenibacterium.id.2153	1	240118443	rs12404911	T	C	0.140717	0.0304142	2.8e-06	3239	17	0.224042
1377	genus.Catenibacterium.id.2153	4	122282768	rs77285108	A	G	-0.161826	0.0353447	3.63e-06	3210	16	0.097644
1378	genus.Catenibacterium.id.2153	7	57364320	rs73128290	G	A	0.129726	0.0284563	4.29e-06	3239	17	0.202875
1379	genus.Catenibacterium.id.2153	6	159485742	rs212393	A	G	-0.135254	0.0286209	3.62e-06	3239	17	0.230831
1380	genus.ChristensenellaceaeR.7group.id.11283	19	34084947	rs7250370	C	A	0.0540524	0.011585	3.42e-06	16325	24	0.452276
1381	genus.ChristensenellaceaeR.7group.id.11283	19	34074980	rs10401160	C	T	0.0537687	0.0116855	3.44e-06	16325	24	0.450879
1382	genus.ChristensenellaceaeR.7group.id.11283	19	34074549	rs8111067	A	G	0.0538306	0.0115721	3.32e-06	16325	24	0.471645
1383	genus.ChristensenellaceaeR.7group.id.11283	19	34074393	rs8110494	C	A	0.053762	0.0115718	3.45e-06	16325	24	0.471645
1384	genus.ChristensenellaceaeR.7group.id.11283	19	34074806	rs8103090	T	G	0.0537777	0.0115717	3.4e-06	16325	24	0.471845
1385	genus.ChristensenellaceaeR.7group.id.11283	19	34074745	rs8100274	T	C	0.0537339	0.0115721	3.46e-06	16325	24	0.471845
1386	genus.ChristensenellaceaeR.7group.id.11283	19	34084507	rs7250563	T	C	0.0540741	0.0115852	3.36e-06	16324	24	0.453075
1387	genus.ChristensenellaceaeR.7group.id.11283	7	118096925	rs62467127	T	C	0.114108	0.0251983	3.25e-06	12719	19	0.082867
1388	genus.ChristensenellaceaeR.7group.id.11283	18	67555560	rs17081797	G	A	-0.0904325	0.0204253	3.34e-06	16324	24	0.126997
1389	genus.ChristensenellaceaeR.7group.id.11283	7	118084119	rs78024454	A	T	0.112322	0.0250354	4.39e-06	12719	19	0.095847
1390	genus.ChristensenellaceaeR.7group.id.11283	9	83043376	rs892686	G	A	0.0514099	0.011136	3.97e-06	16325	24	0.459265
1391	genus.ChristensenellaceaeR.7group.id.11283	19	34080579	rs9304850	C	G	0.0560162	0.0115791	1.37e-06	16325	24	0.451478
1392	genus.ChristensenellaceaeR.7group.id.11283	19	34076956	rs999354	A	T	0.0580248	0.0117185	7.01e-07	16324	24	0.379992
1393	genus.ChristensenellaceaeR.7group.id.11283	19	34074433	rs8110909	A	G	0.057561	0.0117302	8.75e-07	16325	24	0.361422
1394	genus.ChristensenellaceaeR.7group.id.11283	19	34077948	rs10423276	C	T	0.0566984	0.0115778	1.02e-06	16325	24	0.451478
1395	genus.ChristensenellaceaeR.7group.id.11283	19	34075924	rs1812307	G	A	0.056799	0.0117173	1.17e-06	16325	24	0.379792
1396	genus.ChristensenellaceaeR.7group.id.11283	19	34088565	rs6510389	C	A	0.0569592	0.0116086	1.04e-06	16323	24	0.460064
1397	genus.ChristensenellaceaeR.7group.id.11283	19	34075038	rs8182625	G	A	0.0544737	0.0115706	2.54e-06	16325	24	0.471845
1398	genus.ChristensenellaceaeR.7group.id.11283	19	34076673	rs4805045	T	C	0.0554824	0.0116854	1.71e-06	16325	24	0.454273
1399	genus.ChristensenellaceaeR.7group.id.11283	19	34073740	rs10420576	T	C	0.0550724	0.0115719	1.96e-06	16325	24	0.465855
1400	genus.ChristensenellaceaeR.7group.id.11283	19	34073596	rs1107331	A	G	0.0549742	0.0115723	2.04e-06	16324	24	0.466653
1401	genus.ChristensenellaceaeR.7group.id.11283	19	34076507	rs4805044	G	A	0.0547489	0.0115718	2.3e-06	16325	24	0.472843
1402	genus.ChristensenellaceaeR.7group.id.11283	19	34080228	rs8106037	C	G	0.054988	0.0116033	2.21e-06	16236	23	0.450479
1403	genus.ChristensenellaceaeR.7group.id.11283	19	34076133	rs1812308	T	C	0.0547066	0.0115717	2.33e-06	16325	24	0.472644
1404	genus.ChristensenellaceaeR.7group.id.11283	19	34076327	rs8107807	T	C	0.0546744	0.0115719	2.37e-06	16325	24	0.472843
1405	genus.ChristensenellaceaeR.7group.id.11283	19	34074042	rs4413087	G	A	0.0543975	0.011571	2.6e-06	16325	24	0.472244
1406	genus.ChristensenellaceaeR.7group.id.11283	19	34074046	rs4419165	C	T	0.0543934	0.0115711	2.61e-06	16325	24	0.472244
1407	genus.ChristensenellaceaeR.7group.id.11283	19	34075136	rs10426071	G	A	0.0544542	0.0115711	2.57e-06	16325	24	0.471845
1408	genus.ChristensenellaceaeR.7group.id.11283	19	34076102	rs1812306	C	A	0.0544473	0.0115717	2.6e-06	16325	24	0.472644
1409	genus.ChristensenellaceaeR.7group.id.11283	19	34071781	rs10412550	C	T	0.0542384	0.0115647	2.81e-06	16325	24	0.466454
1410	genus.ChristensenellaceaeR.7group.id.11283	19	34072995	rs10412719	C	T	0.0539218	0.0115724	3.2e-06	16325	24	0.466853
1411	genus.Barnesiella.id.944	4	5730954	rs2276875	G	A	-0.0697176	0.0139537	4.65e-07	13893	22	0.118011
1412	genus.Barnesiella.id.944	6	110831148	rs2428166	A	G	-0.165859	0.0337309	8.51e-07	8091	10	0.017971
1413	genus.Barnesiella.id.944	4	114546595	rs79795328	G	A	-0.0818645	0.0176441	4.23e-06	13657	22	0.057708
1414	genus.Barnesiella.id.944	12	54872438	rs60316894	T	C	-0.121478	0.025184	1.19e-06	12717	18	0.070088
1415	genus.Barnesiella.id.944	7	122032455	rs12674064	T	A	-0.0592897	0.0127711	3.56e-06	14205	24	0.378195
1416	genus.Barnesiella.id.944	3	181589155	rs35177866	G	A	0.0917125	0.0190133	2.95e-06	13394	21	0.040535
1417	genus.Barnesiella.id.944	7	122021518	rs13242616	C	T	-0.0583747	0.0123176	2.29e-06	13945	23	0.420727
1418	genus.Barnesiella.id.944	3	181594185	rs36119320	G	A	0.0920844	0.0192606	2.95e-06	13002	20	0.040535
1419	genus.Barnesiella.id.944	7	122026263	rs73216113	T	A	-0.0612592	0.0133917	4.54e-06	13945	23	0.229233
1420	genus.Barnesiella.id.944	7	10076378	rs2057922	C	G	0.0915241	0.0194623	3.83e-06	14208	24	0.095447
1421	genus.Barnesiella.id.944	6	23435415	rs199035	A	G	0.0559495	0.0119716	3e-06	13945	23	0.480032
1422	genus.Barnesiella.id.944	3	44327429	rs62251337	G	A	-0.0690763	0.0149374	4.24e-06	13945	23	0.160144
1423	genus.Barnesiella.id.944	5	54107036	rs77455852	G	T	-0.0891491	0.0195601	3.16e-06	13394	21	0.042732
1424	genus.Barnesiella.id.944	15	87145913	rs12909713	T	C	-0.0550716	0.0120039	4.95e-06	14205	24	0.342053
1425	genus.Bifidobacterium.id.436	2	136413650	rs36084664	A	G	-0.111401	0.0135664	7.39e-18	13806	21	0.0623
1426	genus.Bifidobacterium.id.436	2	135837906	rs7570971	C	A	0.113335	0.0125748	2.01e-19	14666	23	0.156749
1427	genus.Bifidobacterium.id.436	2	136407479	rs1446585	A	G	0.113725	0.0128102	1.94e-18	14666	23	0.189896
1428	genus.Bifidobacterium.id.436	2	136381348	rs12465802	G	A	0.111967	0.0126554	1.73e-18	14778	24	0.158746
1429	genus.Bifidobacterium.id.436	2	135954797	rs1375131	T	C	0.112106	0.0125611	1.02e-18	14777	24	0.157548
1430	genus.Bifidobacterium.id.436	2	135907088	rs6730157	A	G	0.111274	0.0125593	1.72e-18	14778	24	0.157947
1431	genus.Bifidobacterium.id.436	2	136740900	rs687670	T	C	0.11145	0.0129722	2.6e-17	14778	24	0.323083
1432	genus.Bifidobacterium.id.436	2	136787402	rs6716536	C	T	0.100723	0.0127701	7.72e-15	14666	23	0.377995
1433	genus.Bifidobacterium.id.436	2	136721995	rs13404551	T	C	0.110451	0.0129597	6.82e-17	14776	24	0.373003
1434	genus.Bifidobacterium.id.436	2	136685228	rs309160	C	T	0.10771	0.0129714	3.68e-16	14778	24	0.32488
1435	genus.Bifidobacterium.id.436	2	136670298	rs309168	C	T	0.106752	0.0129742	6.85e-16	14778	24	0.323283
1436	genus.Bifidobacterium.id.436	2	136658345	rs218174	A	G	0.106461	0.012977	1.06e-15	14777	24	0.309105
1437	genus.Bifidobacterium.id.436	2	136755684	rs309134	G	A	0.107483	0.0131553	1.32e-15	14778	24	0.407947
1438	genus.Bifidobacterium.id.436	2	136043944	rs13023281	T	C	-0.10352	0.0134759	7.23e-16	13806	21	0.063299
1439	genus.Bifidobacterium.id.436	2	136614255	rs309180	A	G	0.104507	0.0129884	3.11e-15	14778	24	0.336262
1440	genus.Bifidobacterium.id.436	2	136698098	rs309149	C	T	0.101574	0.0131592	4.14e-14	14778	24	0.40655
1441	genus.Bifidobacterium.id.436	2	136721603	rs12615624	A	G	0.105124	0.0131572	5.81e-15	14778	24	0.404752
1442	genus.Bifidobacterium.id.436	2	136638216	rs632632	T	C	0.103457	0.0129774	6.21e-15	14778	24	0.338059
1443	genus.Bifidobacterium.id.436	2	136322676	rs6759321	G	T	0.101766	0.0127587	4.6e-15	14666	23	0.193291
1444	genus.Bifidobacterium.id.436	2	136643555	rs309125	C	T	0.102394	0.0129797	1.11e-14	14778	24	0.347444
1445	genus.Bifidobacterium.id.436	2	136691825	rs309164	T	C	0.103052	0.0131592	1.85e-14	14778	24	0.404553
1446	genus.Bifidobacterium.id.436	2	136092061	rs1561277	C	A	0.0997129	0.0127357	1.6e-14	14666	23	0.192093
1447	genus.Bifidobacterium.id.436	2	136820076	rs11681248	T	C	0.0961277	0.0124785	3.09e-14	14774	24	0.175319
1448	genus.Bifidobacterium.id.436	2	136622046	rs4988183	T	C	0.10137	0.013255	8.17e-14	14778	24	0.467053
1449	genus.Bifidobacterium.id.436	2	136765951	rs309137	T	C	0.0995868	0.0129413	4.04e-14	14778	24	0.319089
1450	genus.Bifidobacterium.id.436	2	136817616	rs2011946	A	C	0.092323	0.012579	5.6e-13	14774	24	0.244209
1451	genus.Bifidobacterium.id.436	2	136608231	rs4954490	A	G	0.0996367	0.0130642	8.13e-14	14774	24	0.346845
1452	genus.Bifidobacterium.id.436	2	136786651	rs12475139	T	A	0.0971071	0.0129177	1.33e-13	14666	23	0.445088
1453	genus.Bifidobacterium.id.436	2	136594158	rs2236783	A	G	0.0983	0.0130874	2.16e-13	14778	24	0.348442
1454	genus.Bifidobacterium.id.436	2	136589612	rs12620033	G	C	0.0974518	0.0130845	3.36e-13	14778	24	0.350639
1455	genus.Bifidobacterium.id.436	2	136817088	rs749873	T	C	0.0925361	0.0124919	3.09e-13	14778	24	0.186102
1456	genus.Bifidobacterium.id.436	2	136603276	rs3754686	C	T	0.0962011	0.013063	5.3e-13	14778	24	0.348243
1457	genus.Bifidobacterium.id.436	2	136580287	rs2164210	C	T	0.0939535	0.0130711	1.9e-12	14778	24	0.357029
1458	genus.Bifidobacterium.id.436	2	136603366	rs3769005	G	C	0.0949677	0.0130628	9.71e-13	14778	24	0.368411
1459	genus.Bifidobacterium.id.436	2	136575199	rs6719488	T	G	0.0951289	0.0130705	1.04e-12	14778	24	0.35603
1460	genus.Bifidobacterium.id.436	2	136576577	rs892715	C	T	0.0950536	0.0130707	1.08e-12	14778	24	0.35603
1461	genus.Bifidobacterium.id.436	2	136583192	rs745500	A	G	0.0949983	0.0130705	1.16e-12	14778	24	0.356829
1462	genus.Bifidobacterium.id.436	2	136596867	rs6742283	G	A	0.0945592	0.0130832	1.5e-12	14776	24	0.489816
1463	genus.Bifidobacterium.id.436	2	136569848	rs12988076	A	C	0.094541	0.0130714	1.47e-12	14778	24	0.35623
1464	genus.Bifidobacterium.id.436	2	136557319	rs2322660	T	C	0.0942718	0.0130671	1.6e-12	14778	24	0.372604
1465	genus.Bifidobacterium.id.436	2	136808949	rs11693502	T	C	0.0900749	0.012573	1.71e-12	14777	24	0.189696
1466	genus.Bifidobacterium.id.436	2	136558157	rs748841	T	C	0.0938096	0.0130675	2.11e-12	14778	24	0.372204
1467	genus.Bifidobacterium.id.436	2	136602491	rs3739020	T	G	0.0950164	0.0133589	3.84e-12	14775	24	0.461861
1468	genus.Bifidobacterium.id.436	2	135911422	rs17261772	T	C	0.0956924	0.0131621	1.25e-12	14666	23	0.213259
1469	genus.Bifidobacterium.id.436	2	136550109	rs2082729	T	C	0.0937319	0.0133179	5.73e-12	14778	24	0.361821
1470	genus.Bifidobacterium.id.436	2	136812931	rs11679933	T	G	0.0885104	0.0125825	4.8e-12	14774	24	0.244609
1471	genus.Bifidobacterium.id.436	2	136445869	rs313528	G	A	0.0926411	0.01326	7.01e-12	14778	24	0.283746
1472	genus.Bifidobacterium.id.436	2	136502792	rs1438305	G	C	0.0934541	0.0133142	6.39e-12	14778	24	0.361022
1473	genus.Bifidobacterium.id.436	2	136553639	rs1011361	A	G	0.093425	0.0133185	6.57e-12	14778	24	0.36222
1474	genus.Bifidobacterium.id.436	2	136455600	rs71348714	A	G	0.0928905	0.0132611	6.39e-12	14778	24	0.272963
1475	genus.Bifidobacterium.id.436	2	136439517	rs313519	A	C	0.0927125	0.0132636	6.68e-12	14778	24	0.273163
1476	genus.Bifidobacterium.id.436	2	136551694	rs12998016	T	C	0.0931576	0.0133205	7.3e-12	14778	24	0.366014
1477	genus.Bifidobacterium.id.436	2	136445526	rs313526	C	T	0.0926865	0.0132602	6.94e-12	14778	24	0.283546
1478	genus.Bifidobacterium.id.436	2	136462441	rs7355359	T	C	0.0920298	0.0132607	9.81e-12	14778	24	0.273163
1479	genus.Bifidobacterium.id.436	2	136544197	rs10928546	T	C	0.0930118	0.0133109	7.97e-12	14778	24	0.351637
1480	genus.Bifidobacterium.id.436	2	136554800	rs6430589	C	G	0.0926687	0.0133204	8.22e-12	14777	24	0.366214
1481	genus.Bifidobacterium.id.436	2	136503157	rs1438304	G	A	0.0929223	0.0133138	8.41e-12	14778	24	0.361222
1482	genus.Bifidobacterium.id.436	2	136539122	rs11684545	T	G	0.0928061	0.0133136	8.79e-12	14778	24	0.365415
1483	genus.Bifidobacterium.id.436	2	136535410	rs71348715	T	G	0.0927715	0.0133148	9.3e-12	14778	24	0.365216
1484	genus.Bifidobacterium.id.436	2	136439090	rs313518	C	T	0.092333	0.0132632	8.83e-12	14778	24	0.283946
1485	genus.Bifidobacterium.id.436	2	136522941	rs28453840	A	G	0.0925237	0.0133031	9.95e-12	14778	24	0.351038
1486	genus.Bifidobacterium.id.436	2	136437507	rs313517	A	G	0.0916789	0.0132626	1.19e-11	14778	24	0.283946
1487	genus.Bifidobacterium.id.436	2	136495619	rs10195620	T	A	0.0925106	0.0133193	1.03e-11	14778	24	0.351038
1488	genus.Bifidobacterium.id.436	2	136581848	rs1470457	A	G	0.0922699	0.0133568	1.53e-11	14778	24	0.490615
1489	genus.Bifidobacterium.id.436	2	136444123	rs313524	C	T	0.0918806	0.0132605	1.03e-11	14778	24	0.283946
1490	genus.Bifidobacterium.id.436	2	136470714	rs13412397	A	G	0.0923288	0.0132778	1.03e-11	14778	24	0.283746
1491	genus.Bifidobacterium.id.436	2	136499166	rs1438307	T	G	0.0922296	0.0133093	1.17e-11	14778	24	0.360623
1492	genus.Bifidobacterium.id.436	2	136507039	rs12998387	G	A	0.0921463	0.0133026	1.22e-11	14778	24	0.361222
1493	genus.Bifidobacterium.id.436	2	136494186	rs10202489	A	G	0.0920569	0.0132909	1.22e-11	14778	24	0.360024
1494	genus.Bifidobacterium.id.436	2	136825272	rs932206	T	C	0.0827926	0.0121195	1.18e-11	14666	23	0.153554
1495	genus.Bifidobacterium.id.436	2	136419961	rs1446584	A	G	0.0913892	0.0132573	1.35e-11	14778	24	0.283746
1496	genus.Bifidobacterium.id.436	2	136616754	rs182549	T	C	0.119703	0.0127294	1.28e-20	14778	24	0.163339
1497	genus.Bifidobacterium.id.436	2	136608646	rs4988235	A	G	0.11878	0.0127144	2.49e-20	14778	24	0.161342
1498	genus.Bifidobacterium.id.436	2	136707982	rs6754311	T	C	0.117027	0.0127078	6.96e-20	14777	24	0.163938
1499	genus.Bifidobacterium.id.436	2	136684940	rs309159	C	T	0.0755337	0.0159351	2.15e-06	14778	24	0.26877
1500	genus.Bifidobacterium.id.436	2	136702601	rs6743537	G	A	0.0777497	0.0160687	1.86e-06	14778	24	0.269569
1501	genus.Bifidobacterium.id.436	2	135664556	rs12469411	C	T	0.0572915	0.0119786	1.17e-06	14778	24	0.261182
1502	genus.Bifidobacterium.id.436	2	135610154	rs2053726	A	G	0.0571894	0.0119992	1.21e-06	14778	24	0.252396
1503	genus.Bifidobacterium.id.436	2	135291135	rs669759	T	C	-0.0590144	0.0123611	1e-06	14023	23	0.113818
1504	genus.Bifidobacterium.id.436	2	136547067	rs73958638	A	G	0.114261	0.0244019	2.12e-06	11022	21	0.174521
1505	genus.Bifidobacterium.id.436	2	136667301	rs309165	T	C	0.074048	0.0153796	1.88e-06	14778	24	0.336062
1506	genus.Bifidobacterium.id.436	2	136930232	rs13415439	C	A	0.0607538	0.0128847	1.86e-06	14778	24	0.470048
1507	genus.Bifidobacterium.id.436	2	136723504	rs660002	C	T	0.0736569	0.0153765	2.04e-06	14778	24	0.336062
1508	genus.Bifidobacterium.id.436	2	136694905	rs7573555	T	C	0.0759236	0.0159472	2.18e-06	14778	24	0.209665
1509	genus.Bifidobacterium.id.436	2	136656094	rs3098103	T	C	0.0782167	0.0162966	2.28e-06	14778	24	0.213658
1510	genus.Bifidobacterium.id.436	2	136668123	rs7606267	T	C	0.0759153	0.0159413	2.19e-06	14778	24	0.209465
1511	genus.Bifidobacterium.id.436	2	136652524	rs499483	G	A	0.0778867	0.0162697	2.33e-06	14777	24	0.222644
1512	genus.Bifidobacterium.id.436	2	136696608	rs112758679	A	C	0.0757424	0.0159472	2.25e-06	14778	24	0.209465
1513	genus.Bifidobacterium.id.436	2	135604967	rs1992764	C	T	0.0568172	0.0120048	1.9e-06	14778	24	0.270367
1514	genus.Bifidobacterium.id.436	2	136462661	rs2117511	T	C	0.0847319	0.0174979	1.54e-06	14778	24	0.412939
1515	genus.Bifidobacterium.id.436	2	136663110	rs12464050	G	T	0.0781818	0.0163538	2.36e-06	14777	24	0.201677
1516	genus.Bifidobacterium.id.436	2	135623517	rs7593370	C	T	0.0569568	0.0119981	1.38e-06	14778	24	0.268371
1517	genus.Bifidobacterium.id.436	2	136665711	rs75753154	T	C	0.0757225	0.0159403	2.36e-06	14778	24	0.209465
1518	genus.Bifidobacterium.id.436	2	136932321	rs59869505	A	C	0.0605899	0.0128712	1.9e-06	14778	24	0.486621
1519	genus.Bifidobacterium.id.436	2	136633962	rs1057031	G	A	0.0750523	0.0158922	2.83e-06	14778	24	0.23722
1520	genus.Bifidobacterium.id.436	2	136663605	rs77096272	C	A	0.0781349	0.0163538	2.42e-06	14777	24	0.201278
1521	genus.Bifidobacterium.id.436	2	136806996	rs80261410	T	C	0.0652855	0.0136892	2.66e-06	14666	23	0.286542
1522	genus.Bifidobacterium.id.436	2	135803425	rs4954218	T	G	-0.0614665	0.0138352	2.72e-06	13806	21	0.075679
1523	genus.Bifidobacterium.id.436	2	135284307	rs606101	G	A	-0.0595687	0.0123026	1.29e-06	14020	23	0.123003
1524	genus.Bifidobacterium.id.436	2	136708787	rs309120	G	C	0.0740203	0.0157228	2.38e-06	14778	24	0.327875
1525	genus.Bifidobacterium.id.436	2	136817658	rs16832624	T	C	0.0641828	0.0136225	2.85e-06	14666	23	0.340056
1526	genus.Bifidobacterium.id.436	2	136710554	rs895285	A	G	0.0772083	0.016338	2.65e-06	14778	24	0.201278
1527	genus.Bifidobacterium.id.436	2	136695705	rs113974791	T	G	0.0753806	0.0159472	2.54e-06	14778	24	0.209465
1528	genus.Bifidobacterium.id.436	2	136622543	rs3087343	T	G	0.0753088	0.0160094	3e-06	14778	24	0.217851
1529	genus.Bifidobacterium.id.436	2	136456319	rs7592990	A	G	0.0846753	0.0175054	1.61e-06	14778	24	0.413538
1530	genus.Bifidobacterium.id.436	2	136652491	rs586964	G	A	0.0774838	0.0162803	2.69e-06	14777	24	0.222644
1531	genus.Bifidobacterium.id.436	2	136648883	rs2839740	G	T	0.0774364	0.0163323	2.7e-06	14777	24	0.209065
1532	genus.Bifidobacterium.id.436	2	136640101	rs78364332	T	C	0.0749914	0.0159395	3.06e-06	14778	24	0.218251
1533	genus.Bifidobacterium.id.436	2	136648077	rs12472293	T	C	0.0748621	0.0158535	2.62e-06	14778	24	0.224241
1534	genus.Bifidobacterium.id.436	2	136673546	rs309171	G	C	0.0748089	0.0158705	2.76e-06	14778	24	0.232029
1535	genus.Bifidobacterium.id.436	2	136405878	rs2289963	G	A	0.0995795	0.0202654	1.85e-06	14778	24	0.193091
1536	genus.Bifidobacterium.id.436	2	136929107	rs72976292	T	A	0.0603409	0.0128779	2.11e-06	14774	24	0.46845
1537	genus.Bifidobacterium.id.436	2	135762061	rs6712127	A	G	0.0713419	0.0147614	3.11e-06	14778	24	0.480232
1538	genus.Bifidobacterium.id.436	2	136669264	rs309167	C	T	0.0772204	0.0162639	2.7e-06	14778	24	0.223442
1539	genus.Bifidobacterium.id.436	2	136412472	rs7560535	G	A	0.0911224	0.0185649	1.76e-06	14777	24	0.298922
1540	genus.Bifidobacterium.id.436	2	136715324	rs309142	T	C	0.0729455	0.0153737	2.42e-06	14778	24	0.339457
1541	genus.Bifidobacterium.id.436	2	136618507	rs4988201	A	G	0.0746673	0.0160276	3.63e-06	14778	24	0.217851
1542	genus.Bifidobacterium.id.436	5	537890	rs56108664	C	T	0.0729971	0.0157926	2.44e-06	13916	22	0.086861
1543	genus.Bifidobacterium.id.436	2	136665162	rs16832162	T	A	0.0751528	0.0159403	2.79e-06	14778	24	0.209465
1544	genus.Bifidobacterium.id.436	2	136817769	rs75128007	A	G	0.065101	0.0136779	2.81e-06	14666	23	0.282548
1545	genus.Bifidobacterium.id.436	2	136667487	rs309166	C	T	0.0740119	0.0157234	2.67e-06	14778	24	0.328275
1546	genus.Bifidobacterium.id.436	2	136707480	rs6750549	A	G	0.0756339	0.0160544	2.94e-06	14666	23	0.209465
1547	genus.Bifidobacterium.id.436	2	135420237	rs11688414	A	G	0.0573378	0.0120149	1.7e-06	14777	24	0.180511
1548	genus.Bifidobacterium.id.436	2	136641593	rs7581814	C	G	0.0744254	0.0159399	3.59e-06	14778	24	0.21885
1549	genus.Bifidobacterium.id.436	2	136618178	rs61253125	T	C	0.0743956	0.0160254	3.89e-06	14778	24	0.217851
1550	genus.Bifidobacterium.id.436	2	136638113	rs79176913	C	A	0.0744819	0.01594	3.62e-06	14778	24	0.218051
1551	genus.Bifidobacterium.id.436	2	136654833	rs3098102	C	T	0.0737119	0.0157204	2.95e-06	14778	24	0.328275
1552	genus.Bifidobacterium.id.436	2	136711064	rs3112496	C	T	0.0731819	0.0157224	3.02e-06	14778	24	0.328275
1553	genus.Bifidobacterium.id.436	2	136674028	rs309172	A	G	0.0724515	0.01562	3.23e-06	14778	24	0.267772
1554	genus.Bifidobacterium.id.436	2	136653925	rs614193	A	T	0.0737643	0.0157233	3.05e-06	14777	24	0.326478
1555	genus.Bifidobacterium.id.436	2	136628121	rs4988163	G	T	0.0745252	0.0160185	3.82e-06	14778	24	0.218051
1556	genus.Bifidobacterium.id.436	2	136690783	rs309162	T	A	0.0743736	0.0158727	3.28e-06	14778	24	0.23123
1557	genus.Bifidobacterium.id.436	2	136612036	rs111837148	G	A	0.0742771	0.0160254	4.32e-06	14778	24	0.21865
1558	genus.Bifidobacterium.id.436	2	135722143	rs1592	A	C	0.0568236	0.0118444	1.96e-06	14778	24	0.371006
1559	genus.Bifidobacterium.id.436	2	136640787	rs7561565	T	G	0.0737361	0.015873	4.09e-06	14778	24	0.247804
1560	genus.Bifidobacterium.id.436	2	135609746	rs10432371	G	A	0.0560182	0.0119911	2.07e-06	14778	24	0.264177
1561	genus.Bifidobacterium.id.436	2	136700024	rs309150	T	A	0.074106	0.0158743	3.49e-06	14778	24	0.232029
1562	genus.Bifidobacterium.id.436	2	136656536	rs3099427	A	G	0.0734236	0.0157173	3.32e-06	14778	24	0.328075
1563	genus.Bifidobacterium.id.436	2	136656534	rs3099428	C	G	0.0733454	0.0157167	3.37e-06	14778	24	0.328474
1564	genus.Bifidobacterium.id.436	2	135406395	rs13424016	G	A	0.0566759	0.012015	2.21e-06	14777	24	0.180711
1565	genus.Bifidobacterium.id.436	2	136652953	rs503227	T	C	0.0740657	0.0159953	3.91e-06	14777	24	0.259784
1566	genus.Bifidobacterium.id.436	2	136403994	rs77985886	C	T	0.0981406	0.02027	2.68e-06	14778	24	0.19389
1567	genus.Bifidobacterium.id.436	2	135285279	rs512375	T	G	-0.0577396	0.0120167	1.96e-06	14776	24	0.23722
1568	genus.Bifidobacterium.id.436	2	136801201	rs4954556	G	A	0.116605	0.0257321	3.85e-06	8637	17	0.273562
1569	genus.Bifidobacterium.id.436	2	136600176	rs55809728	G	A	0.103907	0.0229331	3.86e-06	12152	22	0.216653
1570	genus.Bifidobacterium.id.436	2	49906864	rs4567981	A	T	0.0562084	0.0117923	1.93e-06	14666	23	0.362021
1571	genus.Bifidobacterium.id.436	2	136725459	rs75524146	C	T	0.0757316	0.0163427	4.26e-06	14778	24	0.201478
1572	genus.Bifidobacterium.id.436	5	535662	rs56230617	G	A	0.0714824	0.0157989	3.68e-06	13916	22	0.08746
1573	genus.Bifidobacterium.id.436	2	136624947	rs1435577	C	G	0.0737771	0.0160133	4.74e-06	14778	24	0.217851
1574	genus.Bifidobacterium.id.436	2	135603959	rs10928519	C	T	0.055594	0.0120001	2.42e-06	14778	24	0.2502
1575	genus.Bifidobacterium.id.436	2	136625113	rs4594504	A	C	0.0736878	0.0160133	4.91e-06	14778	24	0.21885
1576	genus.Bifidobacterium.id.436	2	135667131	rs766271	C	T	0.0562923	0.0118449	2.52e-06	14778	24	0.347444
1577	genus.Bifidobacterium.id.436	2	136818719	rs2090660	C	T	0.0638767	0.0137186	4.13e-06	14666	23	0.275359
1578	genus.Bifidobacterium.id.436	2	135603690	rs1942051	A	G	0.0554064	0.0120002	2.59e-06	14778	24	0.2502
1579	genus.Bifidobacterium.id.436	2	136820854	rs4954558	A	G	0.0630639	0.0136282	4.24e-06	14666	23	0.318091
1580	genus.Bifidobacterium.id.436	2	136655582	rs3099429	T	A	0.0734586	0.0159865	4.73e-06	14778	24	0.259784
1581	genus.Bifidobacterium.id.436	2	136490266	rs60902646	T	C	0.0950485	0.019616	3.34e-06	14778	24	0.235224
1582	genus.Bifidobacterium.id.436	5	169748189	rs76671854	G	C	-0.0846055	0.0184003	3.96e-06	13806	21	0.119808
1583	genus.Bifidobacterium.id.436	2	192878532	rs13020688	A	G	0.0562696	0.0122617	4.07e-06	14666	23	0.217452
1584	genus.Bifidobacterium.id.436	2	136726567	rs309154	C	T	0.0750698	0.016262	4.88e-06	14778	24	0.224042
1585	genus.Bifidobacterium.id.436	21	31861790	rs75344046	T	C	0.232354	0.0505979	4.86e-06	3856	6	0.013179
1586	genus.Bifidobacterium.id.436	21	31847241	rs117761464	G	A	0.230689	0.0503202	4.94e-06	3856	6	0.017572
1587	genus.Bifidobacterium.id.436	2	136438078	rs6710892	G	A	0.0839206	0.0180643	3.21e-06	14778	24	0.32508
1588	genus.Bifidobacterium.id.436	6	14617591	rs857444	T	C	0.0558234	0.0121219	3.57e-06	14777	24	0.458466
1589	genus.Bifidobacterium.id.436	2	136922932	rs13387501	C	T	0.0630289	0.014091	4.25e-06	14778	24	0.326078
1590	genus.Bifidobacterium.id.436	2	136923693	rs2176716	C	T	0.0629078	0.014091	4.36e-06	14778	24	0.326078
1591	genus.Bifidobacterium.id.436	2	136921703	rs10180515	T	A	0.0629905	0.0140896	4.53e-06	14778	24	0.326078
1592	genus.Bifidobacterium.id.436	2	136924156	rs11684458	A	G	0.0627719	0.0140914	4.5e-06	14778	24	0.326078
1593	genus.Bifidobacterium.id.436	2	136432103	rs313523	G	A	0.0911104	0.0132649	1.54e-11	14778	24	0.283946
1594	genus.Bifidobacterium.id.436	2	136418348	rs6720287	A	G	0.091336	0.0132576	1.36e-11	14778	24	0.283546
1595	genus.Bifidobacterium.id.436	2	136420690	rs4954280	A	G	0.0913617	0.0132579	1.38e-11	14778	24	0.283347
1596	genus.Bifidobacterium.id.436	2	136422171	rs2034276	A	T	0.0913054	0.0132608	1.39e-11	14778	24	0.283946
1597	genus.Bifidobacterium.id.436	2	136474098	rs11679508	T	A	0.0917345	0.0132786	1.4e-11	14778	24	0.283746
1598	genus.Bifidobacterium.id.436	2	136511575	rs3213889	G	A	0.0917899	0.0133153	1.58e-11	14778	24	0.361222
1599	genus.Bifidobacterium.id.436	2	136416941	rs6755383	C	T	0.0911535	0.0132592	1.49e-11	14778	24	0.283746
1600	genus.Bifidobacterium.id.436	2	136413359	rs7608045	T	C	0.0901757	0.0132599	2.42e-11	14778	24	0.283746
1601	genus.Bifidobacterium.id.436	2	136430866	rs313522	T	A	0.0910792	0.0132651	1.59e-11	14778	24	0.283946
1602	genus.Bifidobacterium.id.436	2	136522675	rs10173394	T	C	0.0915007	0.0133044	1.78e-11	14778	24	0.361222
1603	genus.Bifidobacterium.id.436	2	136416855	rs6715856	T	C	0.0907761	0.0132582	1.83e-11	14778	24	0.283746
1604	genus.Bifidobacterium.id.436	2	136518103	rs12994270	A	T	0.0912929	0.013305	2.01e-11	14778	24	0.36242
1605	genus.Bifidobacterium.id.436	2	136428460	rs656326	A	C	0.0906456	0.0132623	1.94e-11	14778	24	0.283746
1606	genus.Bifidobacterium.id.436	2	136410299	rs10928542	G	A	0.0904445	0.0132589	2.1e-11	14778	24	0.284145
1607	genus.Bifidobacterium.id.436	2	136495300	rs12469709	T	C	0.0910057	0.0133219	2.24e-11	14778	24	0.36901
1608	genus.Bifidobacterium.id.436	2	136747085	rs11893318	T	C	0.114826	0.0176729	6.54e-11	14777	24	0.266374
1609	genus.Bifidobacterium.id.436	2	136555659	rs2322659	C	T	0.0896234	0.0133339	4.47e-11	14778	24	0.442692
1610	genus.Bifidobacterium.id.436	2	136409073	rs4954279	G	A	0.0898746	0.0132583	2.84e-11	14778	24	0.284145
1611	genus.Bifidobacterium.id.436	2	136521514	rs10192827	A	G	0.0901968	0.0133047	3.74e-11	14777	24	0.346246
1612	genus.Bifidobacterium.id.436	2	136402117	rs4954276	A	G	0.0900859	0.0132589	2.98e-11	14778	24	0.279353
1613	genus.Bifidobacterium.id.436	2	135775130	rs7581382	T	C	-0.0913477	0.0148477	3.03e-11	13806	21	0.054313
1614	genus.Bifidobacterium.id.436	2	136398174	rs12619365	C	T	0.0895847	0.0133093	3.77e-11	14778	24	0.279952
1615	genus.Bifidobacterium.id.436	2	136403749	rs13413639	C	A	0.0891514	0.0132577	4.36e-11	14778	24	0.284345
1616	genus.Bifidobacterium.id.436	2	135705558	rs1979033	G	A	0.078153	0.0120179	2.4e-11	14774	24	0.119209
1617	genus.Bifidobacterium.id.436	2	136733897	rs7587285	T	C	0.113254	0.0176525	1.11e-10	14778	24	0.265176
1618	genus.Bifidobacterium.id.436	2	135954405	rs1375132	A	G	0.0857144	0.0131723	1.4e-10	14776	24	0.344848
1619	genus.Bifidobacterium.id.436	2	136731066	rs4954551	G	A	0.112629	0.0176755	1.48e-10	14778	24	0.260583
1620	genus.Bifidobacterium.id.436	2	136743490	rs2278683	A	C	0.112818	0.0176621	1.48e-10	14777	24	0.267173
1621	genus.Bifidobacterium.id.436	2	135877562	rs1869829	A	G	0.0861557	0.0131595	9.6e-11	14778	24	0.308307
1622	genus.Bifidobacterium.id.436	2	136751849	rs62160860	G	C	0.113418	0.0179031	2.18e-10	14775	24	0.239417
1623	genus.Bifidobacterium.id.436	2	136873549	rs2680880	T	A	0.0795933	0.012125	1.69e-10	14778	24	0.169728
1624	genus.Bifidobacterium.id.436	2	135771974	rs10187402	C	G	0.0849204	0.0132044	1.76e-10	14774	24	0.305112
1625	genus.Bifidobacterium.id.436	2	135755629	rs1530559	A	G	0.0757875	0.0120245	2.11e-10	14666	23	0.235823
1626	genus.Bifidobacterium.id.436	2	136501840	rs10928545	G	A	0.0874018	0.0136564	4.26e-10	14778	24	0.440895
1627	genus.Bifidobacterium.id.436	2	136421323	rs1374329	A	G	0.0864698	0.0135077	3.44e-10	14778	24	0.361422
1628	genus.Bifidobacterium.id.436	2	135689188	rs6738563	G	T	0.0755001	0.012026	1.12e-10	14775	24	0.119209
1629	genus.Bifidobacterium.id.436	2	136544752	rs6760329	G	A	0.0869553	0.0137057	5.08e-10	14778	24	0.480631
1630	genus.Bifidobacterium.id.436	2	135479980	rs6723108	G	T	0.0768795	0.0121797	8.12e-11	14778	24	0.108227
1631	genus.Bifidobacterium.id.436	2	136539513	rs10188066	A	G	0.0869094	0.0137059	5.21e-10	14778	24	0.480431
1632	genus.Bifidobacterium.id.436	2	136522710	rs9287442	G	A	0.0864776	0.0136481	5.92e-10	14778	24	0.440695
1633	genus.Bifidobacterium.id.436	2	136819662	rs6704561	C	T	0.080681	0.012975	7.9e-10	14666	23	0.326278
1634	genus.Bifidobacterium.id.436	2	136528004	rs2304599	G	C	0.0867486	0.0137122	6.29e-10	14778	24	0.482228
1635	genus.Bifidobacterium.id.436	2	136022798	rs935613	C	T	0.0841653	0.0131956	3.02e-10	14778	24	0.311502
1636	genus.Bifidobacterium.id.436	2	136783169	rs6714750	A	G	0.0851661	0.0132968	3.86e-10	14666	23	0.491414
1637	genus.Bifidobacterium.id.436	2	136553529	rs1030764	T	C	0.086104	0.0137146	8.26e-10	14778	24	0.482029
1638	genus.Bifidobacterium.id.436	2	136516748	rs12616520	T	A	0.0855316	0.0136485	9.38e-10	14778	24	0.440495
1639	genus.Bifidobacterium.id.436	2	136546110	rs2278544	G	A	0.0851229	0.0136715	1.23e-09	14778	24	0.441494
1640	genus.Bifidobacterium.id.436	2	136058820	rs2016636	G	A	0.0831211	0.0131983	5.45e-10	14778	24	0.311302
1641	genus.Bifidobacterium.id.436	2	136505546	rs3820794	T	C	0.0846815	0.013694	1.49e-09	14778	24	0.480431
1642	genus.Bifidobacterium.id.436	2	135796410	rs13389481	C	A	0.0988786	0.0169927	1.88e-09	14777	24	0.349042
1643	genus.Bifidobacterium.id.436	2	135915358	rs6747073	T	C	0.0816186	0.01316	9.04e-10	14776	24	0.344249
1644	genus.Bifidobacterium.id.436	2	136720344	rs3768998	G	T	0.106432	0.018206	4.64e-09	14777	24	0.282748
1645	genus.Bifidobacterium.id.436	2	136806959	rs925966	G	C	0.0788609	0.0128503	1.45e-09	14666	23	0.40635
1646	genus.Bifidobacterium.id.436	2	135773446	rs4346445	A	C	0.0972323	0.0166786	1.32e-09	14777	24	0.347244
1647	genus.Bifidobacterium.id.436	2	135832131	rs12328663	T	C	0.0976092	0.0166063	9.93e-10	14778	24	0.421526
1648	genus.Bifidobacterium.id.436	2	135429288	rs998451	A	G	0.0727391	0.0121982	6.17e-10	14778	24	0.10643
1649	genus.Bifidobacterium.id.436	2	135795443	rs10167901	C	T	0.0968142	0.0166763	2.14e-09	14778	24	0.363419
1650	genus.Bifidobacterium.id.436	2	136806774	rs7371606	A	G	0.0780313	0.0128526	2.2e-09	14666	23	0.388578
1651	genus.Bifidobacterium.id.436	2	135829432	rs10193348	A	G	0.0971505	0.0166109	1.36e-09	14778	24	0.421326
1652	genus.Bifidobacterium.id.436	2	135818907	rs2874739	C	T	0.0973436	0.0166029	1.32e-09	14778	24	0.421126
1653	genus.Bifidobacterium.id.436	2	135766072	rs4953945	C	G	0.0989894	0.0167559	1.61e-09	14777	24	0.346845
1654	genus.Bifidobacterium.id.436	2	135774681	rs11903663	A	G	0.0947329	0.0166353	2.16e-09	14777	24	0.347244
1655	genus.Bifidobacterium.id.436	2	136652859	rs16832156	G	A	0.103277	0.017672	7.28e-09	14777	24	0.268371
1656	genus.Bifidobacterium.id.436	2	136704414	rs16832275	C	G	0.103321	0.0176517	6.33e-09	14778	24	0.266773
1657	genus.Bifidobacterium.id.436	2	135795150	rs4953948	T	G	0.0964881	0.0166749	2.38e-09	14778	24	0.363419
1658	genus.Bifidobacterium.id.436	2	135795095	rs4954216	G	A	0.0968058	0.0166749	2.15e-09	14778	24	0.363419
1659	genus.Bifidobacterium.id.436	2	135773617	rs4640444	T	C	0.0942262	0.0166368	2.72e-09	14777	24	0.346845
1660	genus.Bifidobacterium.id.436	2	135773692	rs4645053	T	A	0.0943459	0.016637	2.63e-09	14777	24	0.347045
1661	genus.Bifidobacterium.id.436	2	135853807	rs10208624	C	T	0.0956868	0.0166494	2.03e-09	14778	24	0.420927
1662	genus.Bifidobacterium.id.436	2	135799082	rs62168942	T	C	0.0966699	0.0166728	2.37e-09	14778	24	0.363618
1663	genus.Bifidobacterium.id.436	2	135794986	rs4954215	G	A	0.0965708	0.0166762	2.32e-09	14778	24	0.363419
1664	genus.Bifidobacterium.id.436	2	135849613	rs7568525	G	A	0.0955456	0.0166535	2.15e-09	14778	24	0.415735
1665	genus.Bifidobacterium.id.436	2	135795385	rs10167809	C	T	0.0964655	0.0166748	2.41e-09	14778	24	0.363618
1666	genus.Bifidobacterium.id.436	2	135795396	rs10167884	C	T	0.0964718	0.0166763	2.41e-09	14778	24	0.363818
1667	genus.Bifidobacterium.id.436	2	135795040	rs4953947	A	C	0.0964319	0.0166781	2.45e-09	14778	24	0.363419
1668	genus.Bifidobacterium.id.436	2	135798758	rs62168941	C	T	0.0962528	0.0166733	2.78e-09	14778	24	0.363818
1669	genus.Bifidobacterium.id.436	2	135802148	rs7577258	G	A	0.0963839	0.0166671	2.63e-09	14778	24	0.36242
1670	genus.Bifidobacterium.id.436	2	135801228	rs4954217	C	T	0.0963218	0.0166714	2.62e-09	14778	24	0.36262
1671	genus.Bifidobacterium.id.436	2	136643900	rs309126	T	C	0.101195	0.0171537	7.22e-09	14778	24	0.329673
1672	genus.Bifidobacterium.id.436	2	136002500	rs1900741	C	T	0.0859385	0.0143316	6.78e-09	14778	24	0.397764
1673	genus.Bifidobacterium.id.436	2	135795595	rs10182750	T	C	0.0962887	0.0166783	2.67e-09	14778	24	0.363419
1674	genus.Bifidobacterium.id.436	2	136628380	rs4954513	G	A	0.107381	0.0182841	8.77e-09	14778	24	0.250399
1675	genus.Bifidobacterium.id.436	2	135812969	rs56903548	C	T	0.0953159	0.0166049	2.85e-09	14778	24	0.420927
1676	genus.Bifidobacterium.id.436	2	136671801	rs2164332	G	C	0.101311	0.0176392	1.11e-08	14778	24	0.266973
1677	genus.Bifidobacterium.id.436	2	135787642	rs1551497	T	C	0.0968592	0.0166807	2.25e-09	14778	24	0.363618
1678	genus.Bifidobacterium.id.436	2	135800757	rs921859	A	G	0.0960387	0.0166716	2.9e-09	14778	24	0.36242
1679	genus.Bifidobacterium.id.436	2	135798082	rs13409400	A	C	0.0961285	0.0166729	2.88e-09	14778	24	0.363618
1680	genus.Bifidobacterium.id.436	2	135871624	rs58697996	G	A	0.0955899	0.0166592	2.58e-09	14778	24	0.39377
1681	genus.Bifidobacterium.id.436	2	135802050	rs7601696	C	A	0.0959537	0.0166688	3.07e-09	14778	24	0.363219
1682	genus.Bifidobacterium.id.436	2	135802028	rs7565268	T	C	0.0959849	0.0166687	3.07e-09	14778	24	0.363219
1683	genus.Bifidobacterium.id.436	2	135785068	rs13399376	A	G	0.096149	0.0167022	3.02e-09	14778	24	0.364018
1684	genus.Bifidobacterium.id.436	2	135793565	rs4954214	C	T	0.0959175	0.0166825	2.97e-09	14778	24	0.363419
1685	genus.Bifidobacterium.id.436	2	135796000	rs13402112	A	C	0.0958359	0.016677	3.09e-09	14778	24	0.363419
1686	genus.Bifidobacterium.id.436	2	136615222	rs3213871	C	T	0.106569	0.0183408	1.02e-08	14778	24	0.249201
1687	genus.Bifidobacterium.id.436	2	135814716	rs7422031	C	T	0.0953916	0.016603	2.75e-09	14778	24	0.421126
1688	genus.Bifidobacterium.id.436	2	135780168	rs4954212	A	G	0.0958324	0.0166397	3.18e-09	14777	24	0.421725
1689	genus.Bifidobacterium.id.436	2	135797223	rs10186594	A	G	0.09569	0.0166674	3.3e-09	14778	24	0.368211
1690	genus.Bifidobacterium.id.436	2	135785066	rs13402101	T	A	0.096149	0.0167022	3.02e-09	14778	24	0.364018
1691	genus.Bifidobacterium.id.436	2	135796155	rs13413872	G	T	0.0953833	0.0166772	3.64e-09	14778	24	0.363219
1692	genus.Bifidobacterium.id.436	2	135861497	rs7573600	G	C	0.0948345	0.0166153	2.97e-09	14778	24	0.421126
1693	genus.Bifidobacterium.id.436	2	135794367	rs6760553	A	G	0.0955484	0.0166812	3.31e-09	14778	24	0.363419
1694	genus.Bifidobacterium.id.436	2	136488978	rs6739713	A	G	0.0803204	0.0134476	5.29e-09	14778	24	0.458866
1695	genus.Bifidobacterium.id.436	2	135785149	rs11890844	A	G	0.0960857	0.0167011	3.08e-09	14778	24	0.363419
1696	genus.Bifidobacterium.id.436	2	135800601	rs2017831	C	T	0.095526	0.0166719	3.57e-09	14778	24	0.363419
1697	genus.Bifidobacterium.id.436	2	135802020	rs7601683	C	T	0.0955342	0.0166691	3.63e-09	14778	24	0.363219
1698	genus.Bifidobacterium.id.436	2	135796965	rs56174523	A	C	0.0951279	0.0166758	4.02e-09	14778	24	0.363618
1699	genus.Bifidobacterium.id.436	2	135859923	rs11898045	T	C	0.0943719	0.0166184	3.25e-09	14778	24	0.416334
1700	genus.Bifidobacterium.id.436	2	135793845	rs11888951	T	C	0.095214	0.0166814	3.73e-09	14778	24	0.363618
1701	genus.Bifidobacterium.id.436	2	136677192	rs2322725	T	C	0.100274	0.0176465	1.52e-08	14778	24	0.267173
1702	genus.Bifidobacterium.id.436	2	135793684	rs4953946	T	G	0.0951543	0.0166823	3.78e-09	14778	24	0.363419
1703	genus.Bifidobacterium.id.436	2	135874038	rs61087958	C	T	0.0946825	0.0166241	3.38e-09	14778	24	0.420527
1704	genus.Bifidobacterium.id.436	2	135872646	rs4954220	C	A	0.0945307	0.0166516	3.38e-09	14778	24	0.414936
1705	genus.Bifidobacterium.id.436	2	136626004	rs3769002	T	C	0.106049	0.0182929	1.24e-08	14778	24	0.249201
1706	genus.Bifidobacterium.id.436	2	135935049	rs6721838	A	G	0.0960483	0.0166887	2.35e-09	14778	24	0.420327
1707	genus.Bifidobacterium.id.436	2	135801956	rs7565149	T	A	0.0951555	0.0166692	4.09e-09	14778	24	0.36242
1708	genus.Bifidobacterium.id.436	2	135797747	rs10174944	C	T	0.09511	0.0166746	4.08e-09	14778	24	0.363618
1709	genus.Bifidobacterium.id.436	2	135789784	rs60350840	A	G	0.0952755	0.0166843	4.18e-09	14778	24	0.363618
1710	genus.Bifidobacterium.id.436	2	135860305	rs58426504	T	G	0.0940672	0.0166169	3.62e-09	14778	24	0.416134
1711	genus.Bifidobacterium.id.436	2	135773420	rs4494812	A	G	0.09273	0.0166396	5.01e-09	14777	24	0.346845
1712	genus.Bifidobacterium.id.436	2	136624919	rs56263017	T	C	0.105697	0.0182933	1.34e-08	14778	24	0.249201
1713	genus.Bifidobacterium.id.436	2	136016079	rs11884903	T	C	0.0969799	0.0168368	2.77e-09	14778	24	0.402955
1714	genus.Bifidobacterium.id.436	2	136166536	rs13427494	G	A	0.0963636	0.0168657	3.69e-09	14778	24	0.401957
1715	genus.Bifidobacterium.id.436	2	135984172	rs57829242	A	G	0.0970353	0.0168365	2.78e-09	14778	24	0.402356
1716	genus.Bifidobacterium.id.436	2	135874622	rs6741481	A	G	0.094276	0.0166152	3.79e-09	14778	24	0.414337
1717	genus.Bifidobacterium.id.436	2	136479302	rs3754692	T	C	0.0796572	0.0134441	6.8e-09	14778	24	0.315296
1718	genus.Bifidobacterium.id.436	2	135783367	rs11892750	G	A	0.0952252	0.0167153	5.09e-09	14778	24	0.360623
1719	genus.Bifidobacterium.id.436	2	135775049	rs11888521	G	C	0.0922478	0.0166353	5.66e-09	14777	24	0.346645
1720	genus.Bifidobacterium.id.436	2	135792528	rs62168934	A	G	0.0947026	0.0166826	4.95e-09	14778	24	0.363419
1721	genus.Bifidobacterium.id.436	2	135884487	rs58327215	G	C	0.0940695	0.0166456	3.91e-09	14778	24	0.420327
1722	genus.Bifidobacterium.id.436	2	136191314	rs10209482	A	C	0.0963731	0.0168613	3.75e-09	14778	24	0.401757
1723	genus.Bifidobacterium.id.436	2	135787148	rs16831264	G	C	0.094406	0.0166226	4.61e-09	14778	24	0.421725
1724	genus.Bifidobacterium.id.436	2	136027264	rs16831498	G	C	0.0964465	0.0168797	3.74e-09	14778	24	0.401358
1725	genus.Bifidobacterium.id.436	2	135893853	rs7603805	A	G	0.0945698	0.0166075	3.75e-09	14778	24	0.421925
1726	genus.Bifidobacterium.id.436	2	136646900	rs6752519	C	T	0.104165	0.0182535	1.78e-08	14778	24	0.258387
1727	genus.Bifidobacterium.id.436	2	136655620	rs6430593	G	A	0.101138	0.0176514	1.74e-08	14778	24	0.265775
1728	genus.Bifidobacterium.id.436	2	136636909	rs7608980	G	A	0.106391	0.0183048	1.42e-08	14778	24	0.249201
1729	genus.Bifidobacterium.id.436	2	136787476	rs74266324	G	A	0.0847406	0.0152434	2.13e-08	14666	23	0.284545
1730	genus.Bifidobacterium.id.436	2	136637350	rs16832138	G	A	0.10627	0.0182995	1.47e-08	14778	24	0.250599
1731	genus.Bifidobacterium.id.436	2	135878814	rs2290518	G	A	0.0934167	0.0166125	4.93e-09	14778	24	0.420327
1732	genus.Bifidobacterium.id.436	2	135885357	rs6430561	C	T	0.0941306	0.0166496	4.07e-09	14778	24	0.413938
1733	genus.Bifidobacterium.id.436	2	135776430	rs61663334	A	G	0.091462	0.0166525	6.77e-09	14777	24	0.346645
1734	genus.Bifidobacterium.id.436	2	136485280	rs2874834	A	G	0.0791839	0.0134784	9.46e-09	14778	24	0.318291
1735	genus.Bifidobacterium.id.436	2	136652093	rs12233092	G	A	0.0995415	0.0177551	2.4e-08	14775	24	0.252196
1736	genus.Bifidobacterium.id.436	2	136535364	rs60433564	A	C	0.124308	0.0217689	9.61e-09	12157	22	0.208267
1737	genus.Bifidobacterium.id.436	2	136536113	rs10496736	C	G	0.123776	0.0217695	1.03e-08	12157	22	0.207867
1738	genus.Bifidobacterium.id.436	2	136683293	rs16832200	T	C	0.0987431	0.0176485	2.68e-08	14778	24	0.267173
1739	genus.Bifidobacterium.id.436	2	136637622	rs56067372	C	T	0.105002	0.0183041	2.23e-08	14778	24	0.249002
1740	genus.Bifidobacterium.id.436	2	136667896	rs2164331	C	T	0.102544	0.0183013	3.12e-08	14778	24	0.257388
1741	genus.Bifidobacterium.id.436	2	135962711	rs4954226	T	C	0.0953905	0.016831	4.61e-09	14778	24	0.39976
1742	genus.Bifidobacterium.id.436	2	135789405	rs6709763	C	A	0.0936475	0.0166832	7.39e-09	14778	24	0.363219
1743	genus.Bifidobacterium.id.436	2	135789472	rs6737635	G	T	0.0933661	0.0166833	7.96e-09	14778	24	0.363219
1744	genus.Bifidobacterium.id.436	2	136901587	rs4954567	G	T	0.0731025	0.0126388	7.93e-09	14778	24	0.403954
1745	genus.Bifidobacterium.id.436	2	135784733	rs13408096	G	T	0.092812	0.016637	8.5e-09	14778	24	0.416534
1746	genus.Bifidobacterium.id.436	2	135784227	rs4954213	G	T	0.0926878	0.016641	8.62e-09	14778	24	0.421326
1747	genus.Bifidobacterium.id.436	2	136908062	rs1401687	G	C	0.0724222	0.0126393	1.08e-08	14778	24	0.404153
1748	genus.Bifidobacterium.id.436	2	136590558	rs3754690	C	T	0.106732	0.0189084	2.92e-08	14778	24	0.236222
1749	genus.Bifidobacterium.id.436	2	135781301	rs7597802	A	T	0.0932488	0.0167	8.96e-09	14778	24	0.361222
1750	genus.Bifidobacterium.id.436	2	135780587	rs7563997	T	A	0.0926661	0.0166418	9.05e-09	14777	24	0.414936
1751	genus.Bifidobacterium.id.436	2	135880013	rs13410870	G	A	0.0922943	0.0166161	7.17e-09	14778	24	0.414736
1752	genus.Bifidobacterium.id.436	2	136552629	rs7565053	A	T	0.128076	0.0226416	1.48e-08	12058	21	0.197284
1753	genus.Bifidobacterium.id.436	2	136659495	rs12478902	T	C	0.0990692	0.0178904	3.69e-08	14777	24	0.229034
1754	genus.Bifidobacterium.id.436	2	135803766	rs17293519	A	G	0.0914447	0.0166004	1.05e-08	14778	24	0.421725
1755	genus.Bifidobacterium.id.436	2	136633011	rs309132	C	G	0.101783	0.0180132	3.68e-08	14778	24	0.336062
1756	genus.Bifidobacterium.id.436	2	136546635	rs4954633	C	T	0.120025	0.0216102	1.6e-08	12157	22	0.241014
1757	genus.Bifidobacterium.id.436	2	135781635	rs11900832	C	T	0.0927883	0.016717	1.09e-08	14778	24	0.360623
1758	genus.Bifidobacterium.id.436	2	135782456	rs10928529	G	A	0.0927476	0.0167157	1.09e-08	14778	24	0.361422
1759	genus.Bifidobacterium.id.436	2	136910834	rs10179271	T	C	0.0723457	0.0126385	1.12e-08	14778	24	0.403954
1760	genus.Bifidobacterium.id.436	2	136553925	rs4954430	C	T	0.121344	0.0218381	1.7e-08	12156	22	0.238818
1761	genus.Bifidobacterium.id.436	2	135456759	rs10928513	C	T	0.0695605	0.0121431	5.22e-09	14777	24	0.116214
1762	genus.Bifidobacterium.id.436	2	136169799	rs6742013	T	C	0.0940078	0.0168649	8.37e-09	14778	24	0.401558
1763	genus.Bifidobacterium.id.436	2	135899069	rs11897204	T	C	0.0916299	0.01662	8.84e-09	14778	24	0.420727
1764	genus.Bifidobacterium.id.436	2	135909462	rs4954221	G	A	0.0921477	0.0166452	7.81e-09	14778	24	0.420128
1765	genus.Bifidobacterium.id.436	2	135895879	rs6749119	C	G	0.0914821	0.0166086	9.1e-09	14778	24	0.421725
1766	genus.Bifidobacterium.id.436	2	135789682	rs56369660	A	G	0.09125	0.0166212	1.33e-08	14778	24	0.416733
1767	genus.Bifidobacterium.id.436	2	136910690	rs4954568	T	A	0.0719886	0.0126389	1.31e-08	14778	24	0.403954
1768	genus.Bifidobacterium.id.436	2	135781522	rs11889843	G	A	0.0917399	0.0166387	1.28e-08	14778	24	0.415136
1769	genus.Bifidobacterium.id.436	2	136907682	rs9941547	G	A	0.0721929	0.0126917	1.37e-08	14673	23	NA
1770	genus.Bifidobacterium.id.436	2	135928312	rs2305248	A	G	0.0915877	0.0166133	9.52e-09	14778	24	0.417133
1771	genus.Bifidobacterium.id.436	13	112859829	rs7322849	C	T	0.112428	0.0201813	1.08e-08	14778	24	0.259984
1772	genus.Bifidobacterium.id.436	2	136553438	rs56982689	C	T	0.119384	0.02182	2.13e-08	12157	22	0.239816
1773	genus.Bifidobacterium.id.436	2	136524766	rs62170081	A	G	0.121448	0.0217719	2.14e-08	12157	22	0.208267
1774	genus.Bifidobacterium.id.436	2	136593694	rs55634455	T	C	0.104805	0.0188922	4.66e-08	14778	24	0.23762
1775	genus.Bifidobacterium.id.436	2	136537057	rs72972104	G	A	0.118482	0.0216132	2.26e-08	12157	22	0.240615
1776	genus.Bifidobacterium.id.436	2	135895809	rs6706466	A	G	0.0907041	0.0166127	1.17e-08	14778	24	0.416733
1777	genus.Bifidobacterium.id.436	2	136515924	rs6707289	A	G	0.119744	0.0217726	3.55e-08	12157	22	0.208466
1778	genus.Bifidobacterium.id.436	2	136228887	rs7605229	C	T	0.0934873	0.016873	1.07e-08	14778	24	0.400759
1779	genus.Bifidobacterium.id.436	2	136642433	rs16855656	A	G	0.0952224	0.0172647	5.47e-08	14778	24	0.313698
1780	genus.Bifidobacterium.id.436	2	136288273	rs3806502	C	T	0.0931396	0.0168615	1.09e-08	14778	24	0.400759
1781	genus.Bifidobacterium.id.436	2	136100473	rs4954242	A	G	0.094004	0.0169412	1.31e-08	14778	24	0.378994
1782	genus.Bifidobacterium.id.436	2	136592309	rs78141345	G	A	0.104119	0.0189002	5.92e-08	14778	24	0.23762
1783	genus.Bifidobacterium.id.436	2	136522783	rs72970286	T	G	0.117177	0.0213952	3.01e-08	12156	22	0.259185
1784	genus.Bifidobacterium.id.436	2	136586828	rs57543738	T	C	0.10303	0.0189915	6.87e-08	14778	24	0.241414
1785	genus.Bifidobacterium.id.436	2	136901607	rs4954392	A	G	0.0701662	0.0126461	2.94e-08	14778	24	0.46905
1786	genus.Bifidobacterium.id.436	2	136515859	rs6720497	G	A	0.119746	0.0217729	3.55e-08	12157	22	0.208267
1787	genus.Bifidobacterium.id.436	2	136910273	rs6715785	G	A	0.0703946	0.0126341	2.69e-08	14778	24	0.471046
1788	genus.Bifidobacterium.id.436	2	136520186	rs6729961	T	G	0.119906	0.0217683	3.87e-08	12157	22	0.208067
1789	genus.Bifidobacterium.id.436	2	136913375	rs4954569	C	T	0.0700207	0.0126338	3.15e-08	14778	24	0.474241
1790	genus.Bifidobacterium.id.436	2	135921839	rs2322445	T	A	0.0898651	0.0166404	1.66e-08	14778	24	0.415535
1791	genus.Bifidobacterium.id.436	2	136641382	rs584226	T	C	0.0971298	0.0178594	8.88e-08	14778	24	0.307308
1792	genus.Bifidobacterium.id.436	2	136895508	rs4954564	A	G	0.0700151	0.0126585	3.58e-08	14777	24	0.395767
1793	genus.Bifidobacterium.id.436	2	136580398	rs60376570	G	A	0.101423	0.0189686	1.09e-07	14778	24	0.242013
1794	genus.Bifidobacterium.id.436	2	136509573	rs16831994	T	C	0.117125	0.0216094	4.59e-08	12157	22	0.241014
1795	genus.Bifidobacterium.id.436	2	136898078	rs950176	A	G	0.0699572	0.0126573	3.7e-08	14777	24	0.395367
1796	genus.Bifidobacterium.id.436	2	136110129	rs6727889	C	T	0.0916947	0.0168738	2.37e-08	14778	24	0.401358
1797	genus.Bifidobacterium.id.436	2	136595426	rs56211644	T	C	0.101678	0.0188831	1.07e-07	14778	24	0.23762
1798	genus.Bifidobacterium.id.436	2	135914038	rs11897217	C	T	0.0892085	0.01665	1.98e-08	14778	24	0.414936
1799	genus.Bifidobacterium.id.436	2	136902666	rs12616955	C	T	0.069781	0.0126461	3.48e-08	14778	24	0.469249
1800	genus.Bifidobacterium.id.436	2	135925002	rs6705610	T	G	0.0890814	0.0166151	2.02e-08	14778	24	0.416733
1801	genus.Bifidobacterium.id.436	2	136808142	rs4954388	T	C	0.0708183	0.0129808	6.05e-08	14775	24	0.40016
1802	genus.Bifidobacterium.id.436	2	136292425	rs6745996	A	G	0.0957277	0.0175528	2.7e-08	14778	24	0.398962
1803	genus.Bifidobacterium.id.436	2	136901513	rs4954566	C	T	0.0696895	0.0126453	3.69e-08	14778	24	0.469449
1804	genus.Bifidobacterium.id.436	2	135498924	rs1942055	G	C	0.0668195	0.0121875	2.48e-08	14774	24	0.107628
1805	genus.Bifidobacterium.id.436	2	136917355	rs4954570	G	C	0.0725417	0.0135235	5.73e-08	14776	24	0.486621
1806	genus.Bifidobacterium.id.436	2	135912977	rs7594509	G	T	0.0888644	0.0166531	2.26e-08	14778	24	0.414736
1807	genus.Bifidobacterium.id.436	2	136926719	rs4954572	G	T	0.0693643	0.0127113	4.55e-08	14778	24	0.410743
1808	genus.Bifidobacterium.id.436	2	136927557	rs4954396	A	C	0.0693587	0.0127106	4.57e-08	14778	24	0.410743
1809	genus.Bifidobacterium.id.436	2	136578194	rs2874874	A	C	0.100969	0.0189613	1.27e-07	14778	24	0.242412
1810	genus.Bifidobacterium.id.436	2	136496805	rs35215526	G	A	0.107925	0.0196793	8.84e-08	14775	24	0.211262
1811	genus.Bifidobacterium.id.436	2	135778656	rs7565871	G	C	0.0862884	0.0167436	5.37e-08	14777	24	0.361022
1812	genus.Bifidobacterium.id.436	2	136899116	rs2056297	G	T	0.0685893	0.0126465	6.04e-08	14778	24	0.469649
1813	genus.Bifidobacterium.id.436	2	136511951	rs7609188	G	C	0.115037	0.0216163	6.86e-08	12157	22	0.241214
1814	genus.Bifidobacterium.id.436	2	136907790	rs10803550	C	T	0.0690091	0.0126468	4.8e-08	14778	24	0.469449
1815	genus.Bifidobacterium.id.436	2	136799609	rs10928554	C	T	0.101562	0.0182491	1.03e-07	14666	23	0.371406
1816	genus.Bifidobacterium.id.436	2	136570613	rs3769011	A	T	0.0993437	0.0189724	2.08e-07	14778	24	0.242013
1817	genus.Bifidobacterium.id.436	2	136907170	rs953387	A	C	0.0686867	0.0126466	5.45e-08	14778	24	0.469449
1818	genus.Bifidobacterium.id.436	2	136906640	rs2102896	T	C	0.0686474	0.0126486	5.49e-08	14778	24	0.473043
1819	genus.Bifidobacterium.id.436	2	136811263	rs13007153	T	C	0.0698996	0.0129736	9.07e-08	14774	24	0.415935
1820	genus.Bifidobacterium.id.436	2	136496910	rs62168846	G	A	0.106238	0.0196796	1.47e-07	14775	24	0.211661
1821	genus.Bifidobacterium.id.436	2	136574305	rs58080116	A	G	0.0999979	0.0189632	1.81e-07	14778	24	0.242212
1822	genus.Bifidobacterium.id.436	2	135446390	rs10171677	G	A	0.0649711	0.0120937	3.28e-08	14666	23	0.137979
1823	genus.Bifidobacterium.id.436	2	136578040	rs2322812	A	G	0.0994883	0.0189624	2e-07	14778	24	0.242212
1824	genus.Bifidobacterium.id.436	2	136496928	rs62168847	T	C	0.105102	0.0195693	1.34e-07	14775	24	0.242412
1825	genus.Bifidobacterium.id.436	2	136560003	rs61470941	T	C	0.0982277	0.0189481	2.13e-07	14778	24	0.243011
1826	genus.Bifidobacterium.id.436	2	136857158	rs13008147	A	G	-0.0699839	0.0135489	4.7e-08	13806	21	0.058706
1827	genus.Bifidobacterium.id.436	2	136496493	rs62168843	T	C	0.104728	0.0195696	1.43e-07	14775	24	0.242013
1828	genus.Bifidobacterium.id.436	2	136945029	rs1123848	C	T	0.0671869	0.0127424	1.24e-07	14776	24	0.421126
1829	genus.Bifidobacterium.id.436	2	136773132	rs74697610	A	T	0.109058	0.0210647	2e-07	14561	22	0.096046
1830	genus.Bifidobacterium.id.436	2	136946433	rs4954397	A	G	0.0677332	0.0127381	1e-07	14778	24	0.417532
1831	genus.Bifidobacterium.id.436	2	136571982	rs4954445	T	A	0.0986423	0.018967	2.46e-07	14778	24	0.241813
1832	genus.Bifidobacterium.id.436	2	135481278	rs6756200	T	C	0.0654272	0.0120495	4.63e-08	14666	23	0.144768
1833	genus.Bifidobacterium.id.436	2	136905697	rs12473760	C	A	0.0675765	0.012648	8.67e-08	14778	24	0.478634
1834	genus.Bifidobacterium.id.436	2	136948711	rs4954577	A	G	0.0675934	0.0127368	1.08e-07	14778	24	0.418331
1835	genus.Bifidobacterium.id.436	2	136555484	rs1807356	T	C	0.0886274	0.0171363	1.72e-07	14778	24	0.357228
1836	genus.Bifidobacterium.id.436	2	136949744	rs16833335	G	A	0.0672187	0.0127329	1.29e-07	14778	24	0.41873
1837	genus.Bifidobacterium.id.436	2	136576166	rs7564577	C	T	0.0855386	0.0169788	2.19e-07	14776	24	0.386581
1838	genus.Bifidobacterium.id.436	2	136321951	rs6430580	A	G	0.0923792	0.01757	8.04e-08	14778	24	0.391773
1839	genus.Bifidobacterium.id.436	2	136806218	rs2090661	A	G	0.0679844	0.0129744	1.8e-07	14775	24	0.41234
1840	genus.Bifidobacterium.id.436	2	135287914	rs578384	C	T	-0.0643258	0.0123025	1.19e-07	14020	23	0.126198
1841	genus.Bifidobacterium.id.436	2	136562472	rs3739022	G	A	0.096463	0.0189583	3.6e-07	14778	24	0.243211
1842	genus.Bifidobacterium.id.436	2	136939437	rs1964776	C	T	0.067013	0.0127449	1.38e-07	14778	24	0.419928
1843	genus.Bifidobacterium.id.436	2	136958593	rs4954578	T	C	0.0667497	0.0127138	1.63e-07	14778	24	0.385783
1844	genus.Bifidobacterium.id.436	2	135288740	rs638382	C	T	-0.0650864	0.0123008	9.45e-08	14021	23	0.123802
1845	genus.Bifidobacterium.id.436	2	136496639	rs62168844	A	G	0.102204	0.0195708	2.87e-07	14775	24	0.242013
1846	genus.Bifidobacterium.id.436	2	135719132	rs6708336	T	A	0.0627567	0.0119536	1.2e-07	14778	24	0.29373
1847	genus.Bifidobacterium.id.436	2	136926222	rs10928558	T	C	0.0664784	0.0128932	2.39e-07	14778	24	0.477436
1848	genus.Bifidobacterium.id.436	2	135372951	rs35564151	A	G	0.0638885	0.0120894	8.56e-08	14666	23	0.136781
1849	genus.Bifidobacterium.id.436	2	135717997	rs62168897	C	T	0.0621999	0.0119542	1.56e-07	14778	24	0.294529
1850	genus.Bifidobacterium.id.436	2	136563248	rs12992815	C	G	0.0940856	0.0188054	5.79e-07	14778	24	0.265974
1851	genus.Bifidobacterium.id.436	2	136556805	rs872151	C	T	0.0942961	0.0186843	4.14e-07	14778	24	0.252196
1852	genus.Bifidobacterium.id.436	2	136965117	rs1519525	C	T	0.0657735	0.0127151	2.32e-07	14778	24	0.38778
1853	genus.Bifidobacterium.id.436	2	136538939	rs9677760	A	T	0.0761364	0.0145495	4.01e-07	14778	24	0.289137
1854	genus.Bifidobacterium.id.436	2	136658837	rs80274970	C	T	0.103988	0.0207613	6.53e-07	14293	22	0.09345
1855	genus.Bifidobacterium.id.436	2	135720715	rs56271357	C	T	0.0617406	0.0119539	1.87e-07	14778	24	0.293131
1856	genus.Bifidobacterium.id.436	2	136805401	rs4954557	C	T	0.0671161	0.0131066	3.06e-07	14778	24	0.393171
1857	genus.Bifidobacterium.id.436	2	136759379	rs309124	A	G	0.0802902	0.0153851	2.73e-07	14777	24	0.334665
1858	genus.Bifidobacterium.id.436	2	136925439	rs10193587	T	C	0.0668781	0.0129935	2.24e-07	14666	23	0.370208
1859	genus.Bifidobacterium.id.436	2	135711657	rs3814354	G	A	0.0619084	0.0119517	1.79e-07	14778	24	0.297923
1860	genus.Bifidobacterium.id.436	2	135711516	rs3814355	C	T	0.0618011	0.0119715	1.79e-07	14778	24	0.267173
1861	genus.Bifidobacterium.id.436	2	135710322	rs10166142	A	G	0.0619469	0.0119516	1.76e-07	14778	24	0.297125
1862	genus.Bifidobacterium.id.436	2	136539330	rs1865452	C	T	0.0758844	0.0146353	4.63e-07	14778	24	0.246605
1863	genus.Bifidobacterium.id.436	2	136765074	rs1964459	C	G	0.0840437	0.0163382	4.08e-07	14775	24	0.202276
1864	genus.Bifidobacterium.id.436	2	136540083	rs10496737	A	G	0.0758671	0.0146345	4.65e-07	14778	24	0.247005
1865	genus.Bifidobacterium.id.436	2	136927094	rs4954573	T	G	0.0659739	0.0128863	2.65e-07	14778	24	0.477636
1866	genus.Bifidobacterium.id.436	2	135706758	rs2034261	G	T	0.0620194	0.0119703	1.72e-07	14778	24	0.267372
1867	genus.Bifidobacterium.id.436	2	136761853	rs309122	A	G	0.0797163	0.0153864	3.35e-07	14777	24	0.335663
1868	genus.Bifidobacterium.id.436	2	136539670	rs60963894	T	G	0.0757513	0.0146345	4.86e-07	14778	24	0.247005
1869	genus.Bifidobacterium.id.436	2	135713703	rs3769023	G	A	0.061504	0.0119538	2.16e-07	14778	24	0.294129
1870	genus.Bifidobacterium.id.436	2	136923155	rs56036623	T	C	0.0701852	0.0139458	3.31e-07	14778	24	0.412939
1871	genus.Bifidobacterium.id.436	2	136542560	rs1469996	A	G	0.0761945	0.0147014	5.53e-07	14666	23	0.243411
1872	genus.Bifidobacterium.id.436	2	135715957	rs1947112	A	G	0.0612791	0.0119547	2.35e-07	14778	24	0.294529
1873	genus.Bifidobacterium.id.436	2	135697557	rs10187990	A	G	0.0612378	0.011973	2.37e-07	14778	24	0.264577
1874	genus.Bifidobacterium.id.436	2	136565328	rs60274701	G	A	0.0942065	0.0187704	6.43e-07	14778	24	0.249601
1875	genus.Bifidobacterium.id.436	2	136542559	rs1469995	G	A	0.0746807	0.0146159	6.84e-07	14774	24	0.246006
1876	genus.Bifidobacterium.id.436	2	136501509	rs6732236	T	G	0.0748714	0.0146325	6.53e-07	14778	24	0.246605
1877	genus.Bifidobacterium.id.436	2	136527120	rs60453613	G	C	0.0748723	0.0146337	6.64e-07	14778	24	0.246406
1878	genus.Bifidobacterium.id.436	2	136599217	rs3820790	A	T	0.0949386	0.0191709	8.74e-07	14775	24	0.216653
1879	genus.Bifidobacterium.id.436	2	136509868	rs7595712	C	T	0.0752725	0.014634	6.95e-07	14778	24	0.247804
1880	genus.Bifidobacterium.id.436	2	135694848	rs4953938	G	A	0.0608605	0.011975	2.71e-07	14778	24	0.258387
1881	genus.Bifidobacterium.id.436	2	136510012	rs12469551	G	T	0.0747874	0.0145503	7.06e-07	14778	24	0.288538
1882	genus.Bifidobacterium.id.436	2	135758231	rs6733547	G	T	0.0831533	0.0168766	5.1e-07	14778	24	0.344848
1883	genus.Bifidobacterium.id.436	2	137602926	rs1961273	T	C	0.0674036	0.0132319	3.51e-07	14778	24	0.339856
1884	genus.Bifidobacterium.id.436	2	136963494	rs6716987	C	A	0.0640978	0.0127169	4.77e-07	14778	24	0.387979
1885	genus.Bifidobacterium.id.436	2	136520043	rs6708957	C	T	0.0742313	0.0146332	8.24e-07	14778	24	0.247005
1886	genus.Bifidobacterium.id.436	2	136781262	rs78793148	C	A	0.0993919	0.0199157	9.44e-07	14666	23	0.11222
1887	genus.Bifidobacterium.id.436	2	136942326	rs13010498	G	C	-0.0664823	0.0128307	1.78e-07	14666	23	0.069089
1888	genus.Bifidobacterium.id.436	2	135666553	rs6733130	A	C	0.0600796	0.0119758	3.57e-07	14778	24	0.25619
1889	genus.Bifidobacterium.id.436	2	136751842	rs309133	A	C	0.0788797	0.015714	5.74e-07	14776	24	0.328275
1890	genus.Bifidobacterium.id.436	2	136530443	rs147616090	C	T	0.0735226	0.0146152	1.05e-06	14778	24	0.246605
1891	genus.Bifidobacterium.id.436	2	136754183	rs16832440	G	A	0.082536	0.0163299	6.68e-07	14778	24	0.201478
1892	genus.Bifidobacterium.id.436	2	135694379	rs1374289	C	T	0.0602588	0.0119735	3.66e-07	14777	24	0.265375
1893	genus.Bifidobacterium.id.436	2	136761175	rs309123	C	G	0.0782512	0.015614	6.42e-07	14777	24	0.267772
1894	genus.Bifidobacterium.id.436	2	136770509	rs12471781	G	A	0.0825969	0.0164945	7.76e-07	14666	23	0.172923
1895	genus.Bifidobacterium.id.436	2	135665461	rs10928523	C	T	0.0597379	0.0119759	4.18e-07	14778	24	0.261781
1896	genus.Bifidobacterium.id.436	2	135667053	rs1374288	C	T	0.0596843	0.0119739	4.3e-07	14778	24	0.261581
1897	genus.Bifidobacterium.id.436	2	135667201	rs1374287	C	T	0.0596706	0.0119755	4.31e-07	14778	24	0.25619
1898	genus.Bifidobacterium.id.436	2	135639975	rs1348790	C	G	0.0591893	0.0119948	5.57e-07	14778	24	0.256989
1899	genus.Bifidobacterium.id.436	2	135631331	rs1446524	A	G	0.0593456	0.012	4.75e-07	14778	24	0.251198
1900	genus.Bifidobacterium.id.436	2	136506927	rs6430585	C	A	0.0731162	0.0145147	1.15e-06	14778	24	0.305312
1901	genus.Bifidobacterium.id.436	2	135671302	rs2322251	C	T	0.05957	0.0119619	4.94e-07	14778	24	0.275359
1902	genus.Bifidobacterium.id.436	2	136695694	rs112407062	C	T	0.0812803	0.016345	8.7e-07	14778	24	0.201478
1903	genus.Bifidobacterium.id.436	2	136763242	rs12476127	A	G	0.0798642	0.0159435	8.06e-07	14778	24	0.210663
1904	genus.Bifidobacterium.id.436	2	136917330	rs4954394	A	G	0.0656278	0.0136041	7.84e-07	14778	24	0.401558
1905	genus.Bifidobacterium.id.436	2	135295619	rs520449	T	C	-0.0606923	0.0123555	4.54e-07	14023	23	0.115415
1906	genus.Bifidobacterium.id.436	2	135618982	rs6706537	T	C	0.0589501	0.0120022	5.98e-07	14778	24	0.263978
1907	genus.Bifidobacterium.id.436	2	137051974	rs72847650	C	A	-0.0600192	0.0124576	8.44e-07	13911	22	0.110224
1908	genus.Bifidobacterium.id.436	2	135642180	rs4954193	A	G	0.0590881	0.0119899	5.68e-07	14778	24	0.255192
1909	genus.Bifidobacterium.id.436	2	135621556	rs6430551	T	C	0.0587815	0.0120033	6.04e-07	14778	24	0.261781
1910	genus.Bifidobacterium.id.436	2	135632862	rs10928522	C	A	0.0589768	0.0120004	5.82e-07	14778	24	0.251797
1911	genus.Bifidobacterium.id.436	2	136854537	rs6430601	G	T	0.0796261	0.0170313	1.09e-06	14776	24	0.226238
1912	genus.Bifidobacterium.id.436	2	136692893	rs115553816	G	A	0.0807982	0.0163497	1.05e-06	14778	24	0.200679
1913	genus.Bifidobacterium.id.436	2	136500475	rs73958618	A	G	0.0724677	0.0145945	1.43e-06	14778	24	0.263778
1914	genus.Bifidobacterium.id.436	2	135661678	rs62168871	A	G	0.0590272	0.0120306	6.42e-07	14561	22	NA
1915	genus.Bifidobacterium.id.436	2	135652399	rs7589297	C	A	0.0589781	0.011968	6.14e-07	14778	24	0.275559
1916	genus.Bifidobacterium.id.436	2	136657252	rs309152	T	C	0.0776117	0.0158458	1.01e-06	14778	24	0.326478
1917	genus.Bifidobacterium.id.436	2	135657471	rs10176573	C	A	0.0589306	0.0119686	6.24e-07	14778	24	0.275559
1918	genus.Bifidobacterium.id.436	2	136682486	rs75667274	C	T	0.0810827	0.0164377	1.11e-06	14773	24	0.174521
1919	genus.Bifidobacterium.id.436	2	135637847	rs1446525	G	A	0.0589182	0.0119811	6.24e-07	14778	24	0.273762
1920	genus.Bifidobacterium.id.436	2	136773638	rs7604460	T	C	0.0814254	0.0164001	1.21e-06	14666	23	0.212061
1921	genus.Bifidobacterium.id.436	2	136504101	rs7589832	A	C	0.0727347	0.014614	1.5e-06	14778	24	0.246206
1922	genus.Bifidobacterium.id.436	2	135637338	rs2166480	G	A	0.0585798	0.0119814	7.28e-07	14778	24	0.273562
1923	genus.Bifidobacterium.id.436	2	136702118	rs12474975	A	T	0.0801803	0.0163465	1.15e-06	14778	24	0.200679
1924	genus.Bifidobacterium.id.436	2	136748779	rs721765	C	A	0.0807481	0.0163358	1.16e-06	14778	24	0.200679
1925	genus.Bifidobacterium.id.436	2	136796019	rs57243841	A	G	0.0680921	0.01393	1.34e-06	14666	23	0.299321
1926	genus.Bifidobacterium.id.436	2	135638461	rs6430554	C	T	0.0586828	0.0119814	6.89e-07	14778	24	0.273762
1927	genus.Bifidobacterium.id.436	2	135662244	rs4954197	G	A	0.0586515	0.0119678	7.07e-07	14778	24	0.278954
1928	genus.Bifidobacterium.id.436	2	135616385	rs6430550	C	T	0.0583129	0.0120076	7.13e-07	14778	24	0.250799
1929	genus.Bifidobacterium.id.436	2	136751488	rs10496738	C	T	0.0807527	0.0163432	1.22e-06	14778	24	0.202476
1930	genus.Bifidobacterium.id.436	12	20378911	rs10841473	C	G	-0.0624207	0.0129438	1.65e-06	14777	24	0.26897
1931	genus.Bifidobacterium.id.436	2	135666926	rs766270	G	C	0.0586075	0.0119642	7.4e-07	14778	24	0.276558
1932	genus.Bifidobacterium.id.436	2	135629927	rs12469941	C	T	0.0583532	0.0119988	7.33e-07	14778	24	0.256589
1933	genus.Bifidobacterium.id.436	2	135654168	rs1374292	G	A	0.0582929	0.0119784	7.72e-07	14778	24	0.261781
1934	genus.Bifidobacterium.id.436	2	135661747	rs62168872	C	T	0.0584534	0.0119687	7.69e-07	14778	24	0.275759
1935	genus.Bifidobacterium.id.436	2	135768352	rs7575241	C	A	0.0718093	0.0147707	2.25e-06	14778	24	0.449081
1936	genus.Bifidobacterium.id.436	2	136607703	rs4988243	T	C	0.113876	0.0237228	1.37e-06	12052	21	0.089257
1937	genus.Bifidobacterium.id.436	2	135758520	rs11895609	A	T	0.0788358	0.0168151	1.03e-06	14778	24	0.346645
1938	genus.Bifidobacterium.id.436	2	136935394	rs4954575	G	A	0.0621409	0.0129059	1.14e-06	14778	24	0.478035
1939	genus.Bifidobacterium.id.436	2	136701539	rs16832243	C	T	0.0797037	0.0163479	1.4e-06	14778	24	0.200679
1940	genus.Bifidobacterium.id.436	2	136822223	rs1879087	T	C	0.105365	0.0240529	1.45e-06	9066	19	0.354233
1941	genus.Bifidobacterium.id.436	2	135662016	rs4954196	A	G	0.0582705	0.0119688	8.34e-07	14778	24	0.275559
1942	genus.Bifidobacterium.id.436	2	136686114	rs112396243	C	T	0.0797521	0.0163408	1.45e-06	14778	24	0.202476
1943	genus.Bifidobacterium.id.436	2	135644978	rs2197579	C	T	0.0580222	0.0119687	9.35e-07	14778	24	0.278754
1944	genus.Bifidobacterium.id.436	2	135647659	rs6430555	A	C	0.0581707	0.0119697	8.75e-07	14778	24	0.271765
1945	genus.Bifidobacterium.id.436	2	136506375	rs7556781	A	G	0.071389	0.014496	1.98e-06	14778	24	0.305312
1946	genus.Bifidobacterium.id.436	2	136653848	rs111682961	C	T	0.079704	0.0163443	1.54e-06	14777	24	0.201677
1947	genus.Bifidobacterium.id.436	2	135672187	rs62168891	C	T	0.0576308	0.0119619	1.12e-06	14778	24	0.27476
1948	genus.Bifidobacterium.id.436	2	136680534	rs309158	A	G	0.0752091	0.0153777	1.35e-06	14778	24	0.336262
1949	genus.Bifidobacterium.id.436	2	135284038	rs479980	A	C	-0.0604204	0.0122906	8.05e-07	14019	23	0.131589
1950	genus.Bifidobacterium.id.436	2	136815388	rs1960171	C	T	0.063253	0.0131133	1.87e-06	14666	23	0.463858
1951	genus.Bifidobacterium.id.436	2	136692553	rs6711493	A	G	0.0749777	0.0154358	1.4e-06	14778	24	0.309305
1952	genus.Bifidobacterium.id.436	2	136691737	rs41269821	A	G	0.0770936	0.0160407	1.6e-06	14773	24	0.179313
1953	genus.Bifidobacterium.id.436	2	136526981	rs60241067	A	T	0.0627136	0.0132049	3.3e-06	14778	24	NA
1954	genus.Bifidobacterium.id.436	2	136710372	rs309119	T	C	0.0759361	0.0157833	1.49e-06	14778	24	0.302316
1955	genus.Bifidobacterium.id.436	2	135643298	rs2053727	C	T	0.0578445	0.011971	9.9e-07	14778	24	0.272963
1956	genus.Bifidobacterium.id.436	2	136793114	rs4954555	T	C	0.110741	0.0235785	1.66e-06	9918	20	0.307508
1957	genus.Bifidobacterium.id.436	2	135612448	rs4954191	C	G	0.057414	0.0119968	1.05e-06	14778	24	0.25
1958	genus.Bifidobacterium.id.436	2	136688749	rs309161	G	A	0.0761225	0.0157828	1.58e-06	14778	24	0.301518
1959	genus.Bifidobacterium.id.436	2	136684632	rs16832205	G	A	0.0792162	0.016342	1.68e-06	14778	24	0.200679
1960	genus.Bifidobacterium.id.436	2	136670419	rs79826902	G	A	0.0792747	0.0163423	1.7e-06	14778	24	0.200679
1961	genus.Bifidobacterium.id.436	2	136376515	rs4954272	A	G	0.0869742	0.0176035	8.24e-07	14778	24	0.391973
1962	genus.Bifidobacterium.id.436	2	135295180	rs621341	C	T	-0.0595357	0.0123597	8.2e-07	14023	23	0.113818
1963	genus.Bifidobacterium.id.436	2	135616621	rs1446523	G	A	0.0577005	0.0120003	9.99e-07	14778	24	0.264177
1964	genus.Bifidobacterium.id.436	2	135762429	rs10174462	C	G	0.0727361	0.0147973	2.09e-06	14778	24	0.443291
1965	genus.Bifidobacterium.id.436	2	136452402	rs625118	C	A	0.086203	0.0175325	1.09e-06	14778	24	0.413538
1966	genus.Bifidobacterium.id.436	2	136672775	rs309170	C	T	0.0755195	0.0157229	1.7e-06	14778	24	0.328075
1967	genus.Bifidobacterium.id.436	2	136646582	rs59213715	A	C	0.0775792	0.0162704	2.12e-06	14778	24	0.217851
1968	genus.Bifidobacterium.id.436	2	136686393	rs177917	A	G	0.0754904	0.0157112	1.62e-06	14778	24	0.328474
1969	genus.Bifidobacterium.id.436	2	136635343	rs6728946	C	G	0.0761534	0.0159395	2.13e-06	14778	24	0.21905
1970	genus.Bifidobacterium.id.436	2	136918828	rs4954571	G	A	0.0637664	0.0136057	1.58e-06	14776	24	0.403954
1971	genus.Bifidobacterium.id.436	2	136746224	rs309118	G	C	0.0750875	0.0154292	1.63e-06	14777	24	0.3123
1972	genus.Bifidobacterium.id.436	2	135616346	rs6430549	A	G	0.057489	0.0120005	1.08e-06	14778	24	0.264177
1973	genus.Bifidobacterium.id.436	2	135654338	rs1374291	T	C	0.0575367	0.0119692	1.13e-06	14778	24	0.273762
1974	genus.Bifidobacterium.id.436	2	135624008	rs3814358	A	C	0.0574192	0.0119974	1.13e-06	14778	24	0.26877
1975	genus.Bifidobacterium.id.436	2	136792923	rs4245838	C	T	0.109935	0.0235749	1.98e-06	9918	20	0.307708
1976	genus.Bifidobacterium.id.436	2	136929076	rs16833170	A	G	0.0611105	0.0128786	1.6e-06	14778	24	0.472644
1977	genus.Bifidobacterium.id.436	2	136928320	rs7568884	C	T	0.0611428	0.0128869	1.62e-06	14778	24	0.470048
1978	genus.Bifidobacterium.id.436	2	135600418	rs4954187	C	T	0.0548602	0.0119942	3.37e-06	14778	24	0.258786
1979	genus.Bifidobacterium.id.436	2	136408821	rs16831899	G	A	0.0836812	0.0180909	3.46e-06	14778	24	0.323682
1980	genus.Bifidobacterium.id.436	2	136416959	rs6755391	C	T	0.0836142	0.0180729	3.51e-06	14778	24	0.32528
1981	genus.Bifidobacterium.id.436	2	135353183	rs13410301	T	C	0.0556434	0.0118965	3.56e-06	14776	24	0.351637
1982	genus.Bifidobacterium.id.436	2	135607333	rs4954189	G	A	0.0546119	0.0119914	3.75e-06	14778	24	0.264177
1983	genus.Bifidobacterium.id.436	6	14618107	rs861392	T	C	0.055297	0.0121653	4.87e-06	14777	24	0.463259
1984	genus.Bifidobacterium.id.436	2	135602601	rs6430545	T	A	0.0542934	0.0119918	4.24e-06	14778	24	0.263578
1985	genus.Bifidobacterium.id.436	2	189805784	rs62181700	A	G	-0.0624643	0.0131205	2.17e-06	14774	24	0.288139
1986	genus.Bifidobacterium.id.436	2	135372159	rs10171371	T	C	0.0553019	0.0119752	4.63e-06	14777	24	0.272364
1987	genus.Bifidobacterium.id.436	2	189805077	rs7588568	C	A	-0.0623181	0.0131205	2.32e-06	14776	24	0.288139
1988	genus.Bifidobacterium.id.436	2	135357705	rs6707326	A	G	0.0553051	0.0120016	4.56e-06	14776	24	0.195288
1989	genus.Bifidobacterium.id.436	2	135345568	rs842359	G	C	0.0554373	0.0120328	4.48e-06	14775	24	0.18151
1990	genus.Bifidobacterium.id.436	2	135599009	rs1893396	G	T	0.0538995	0.0120004	4.95e-06	14777	24	0.2502
1991	genus.Bifidobacterium.id.436	5	142793467	rs73797465	G	T	-0.0953566	0.0209236	4.38e-06	14666	23	0.153754
1992	genus.Bilophila.id.3170	6	20505628	rs116261629	C	G	0.128112	0.0261358	8.62e-07	11276	19	0.024361
1993	genus.Bilophila.id.3170	3	194419531	rs6793291	A	C	0.112729	0.0241633	3.11e-06	11051	20	0.065495
1994	genus.Bilophila.id.3170	9	4940871	rs1571225	T	C	0.0826826	0.0170621	1.12e-06	12854	24	0.320288
1995	genus.Bilophila.id.3170	20	61980991	rs3827020	T	C	0.0766479	0.0160642	1.79e-06	12628	21	0.244609
1996	genus.Bilophila.id.3170	1	103299921	rs1241171	A	G	-0.0692654	0.0150148	4.24e-06	12856	24	0.297524
1997	genus.Bilophila.id.3170	9	4939569	rs1327489	T	C	0.0807794	0.017019	1.9e-06	12856	24	0.327676
[truncated: 6,783 more rows]

## Sheet: Table S13
Table S13: Genetic variants used to instrument inflammatory bowel disease using FinnGen GWAS data.
Abbreviation: CHR, chromosome; POS, the position on the chromosome; SNP, single-nucleotide polymorphism; OA, other allele; EA, effect allele; β, effect size; SE, standard error; Pval, P-value; Eaf, effect allele frequency.
	Trait	CHR	POS	SNP	OA	EA	β	SE	Pval	Samplesize	Eaf	MR Keep	Data Source
1	Inflammatory bowel disease (FinnGen)	16	81778449	rs4888172	A	G	-0.0133	0.0206	0.519	218792	0.6335	TRUE	igd
2	Inflammatory bowel disease (FinnGen)	16	81777978	rs11150406	C	T	-0.0056	0.0205	0.784401	218793	0.6251	TRUE	igd
3	Inflammatory bowel disease (FinnGen)	20	19283998	rs10854245	C	T	0.0396	0.0212	0.0617703	218794	0.3273	TRUE	igd
4	Inflammatory bowel disease (FinnGen)	20	19287910	rs2143855	G	A	0.0482	0.0211	0.0223198	218795	0.3316	TRUE	igd
5	Inflammatory bowel disease (FinnGen)	20	19299088	rs6045996	T	C	0.0407	0.0209	0.0510105	218796	0.3484	TRUE	igd
6	Inflammatory bowel disease (FinnGen)	20	19317065	rs6112319	G	A	0.0503	0.0221	0.0227898	218797	0.2814	TRUE	igd
7	Inflammatory bowel disease (FinnGen)	20	19327682	rs6035303	G	A	0.0522	0.0217	0.01637	218798	0.2972	TRUE	igd
8	Inflammatory bowel disease (FinnGen)	6	99020150	rs17829375	G	A	0.0184	0.0417	0.6592	218799	0.0604	TRUE	igd
9	Inflammatory bowel disease (FinnGen)	2	135498924	rs1942055	G	C	-0.0609	0.0201	0.00241102	218800	0.5478	TRUE	igd
10	Inflammatory bowel disease (FinnGen)	2	135623517	rs7593370	C	T	-0.0573	0.02	0.00421105	218801	0.4517	TRUE	igd
11	Inflammatory bowel disease (FinnGen)	2	135766072	rs4953945	C	G	-0.0166	0.0297	0.5771	218802	0.13	TRUE	igd
12	Inflammatory bowel disease (FinnGen)	2	135782456	rs10928529	G	A	-0.0186	0.0297	0.5301	218803	0.1301	TRUE	igd
13	Inflammatory bowel disease (FinnGen)	2	135784733	rs13408096	G	T	-0.0186	0.0297	0.5301	218804	0.1301	TRUE	igd
14	Inflammatory bowel disease (FinnGen)	2	135785068	rs13399376	A	G	-0.0186	0.0297	0.5301	218805	0.1301	TRUE	igd
15	Inflammatory bowel disease (FinnGen)	2	135787148	rs16831264	G	C	-0.0186	0.0297	0.5301	218806	0.1301	TRUE	igd
16	Inflammatory bowel disease (FinnGen)	2	135793684	rs4953946	T	G	-0.0186	0.0297	0.5301	218807	0.1301	TRUE	igd
17	Inflammatory bowel disease (FinnGen)	2	135794986	rs4954215	G	A	-0.0186	0.0297	0.5301	218808	0.1301	TRUE	igd
18	Inflammatory bowel disease (FinnGen)	2	135795385	rs10167809	C	T	-0.0186	0.0297	0.53	218809	0.1301	TRUE	igd
19	Inflammatory bowel disease (FinnGen)	2	135796965	rs56174523	A	C	-0.0196	0.0297	0.5093	218810	0.1297	TRUE	igd
20	Inflammatory bowel disease (FinnGen)	2	135802028	rs7565268	T	C	-0.0186	0.0297	0.53	218811	0.1301	TRUE	igd
21	Inflammatory bowel disease (FinnGen)	2	135874038	rs61087958	C	T	-0.0187	0.0297	0.5295	218812	0.1301	TRUE	igd
22	Inflammatory bowel disease (FinnGen)	2	135884487	rs58327215	G	C	-0.0183	0.0297	0.5369	218813	0.1301	TRUE	igd
23	Inflammatory bowel disease (FinnGen)	2	135911422	rs17261772	T	C	-0.0331	0.0215	0.1238	218814	0.3091	TRUE	igd
24	Inflammatory bowel disease (FinnGen)	2	136002500	rs1900741	C	T	-0.0235	0.0237	0.3212	218815	0.2282	TRUE	igd
25	Inflammatory bowel disease (FinnGen)	2	136058820	rs2016636	G	A	-0.027	0.0221	0.2214	218816	0.283	TRUE	igd
26	Inflammatory bowel disease (FinnGen)	2	136110129	rs6727889	C	T	-0.0199	0.0297	0.502599	218817	0.13	TRUE	igd
27	Inflammatory bowel disease (FinnGen)	2	136228887	rs7605229	C	T	-0.0178	0.0296	0.5481	218818	0.131	TRUE	igd
28	Inflammatory bowel disease (FinnGen)	2	136292425	rs6745996	A	G	-0.0221	0.0299	0.4596	218819	0.1282	TRUE	igd
29	Inflammatory bowel disease (FinnGen)	2	136437615	rs3769016	A	G	0.0166	0.0264	0.5285	218820	0.1705	TRUE	igd
30	Inflammatory bowel disease (FinnGen)	2	136444123	rs313524	C	T	-0.0163	0.022	0.4576	218821	0.2867	TRUE	igd
31	Inflammatory bowel disease (FinnGen)	2	136455600	rs71348714	G	A	0.0161	0.022	0.463	218822	0.7135	TRUE	igd
32	Inflammatory bowel disease (FinnGen)	2	136496639	rs62168844	A	G	-0.0512	0.0315	0.1035	218823	0.114	TRUE	igd
33	Inflammatory bowel disease (FinnGen)	2	136524766	rs62170081	A	G	-0.0463	0.0319	0.1461	218824	0.1108	TRUE	igd
34	Inflammatory bowel disease (FinnGen)	2	136535364	rs60433564	A	C	-0.0463	0.0319	0.1462	218825	0.1108	TRUE	igd
35	Inflammatory bowel disease (FinnGen)	2	136537057	rs72972104	G	A	-0.0463	0.0319	0.1461	218826	0.1108	TRUE	igd
36	Inflammatory bowel disease (FinnGen)	2	136538939	rs9677760	T	A	0.0126	0.024	0.6005	218827	0.7799	TRUE	igd
37	Inflammatory bowel disease (FinnGen)	2	136539513	rs10188066	G	A	0.0176	0.0229	0.4422	218828	0.746	TRUE	igd
38	Inflammatory bowel disease (FinnGen)	2	136542560	rs1469996	A	G	-0.0125	0.024	0.6016	218829	0.2201	TRUE	igd
39	Inflammatory bowel disease (FinnGen)	2	136553438	rs56982689	C	T	-0.0503	0.0322	0.118	218830	0.1087	TRUE	igd
40	Inflammatory bowel disease (FinnGen)	2	136557319	rs2322660	C	T	0.0107	0.0218	0.6248	218831	0.7078	TRUE	igd
41	Inflammatory bowel disease (FinnGen)	2	136558157	rs748841	C	T	0.0108	0.0219	0.621299	218832	0.7077	TRUE	igd
42	Inflammatory bowel disease (FinnGen)	2	136563284	rs79954860	A	T	-0.0567	0.0343	0.0984192	218833	0.09349	TRUE	igd
43	Inflammatory bowel disease (FinnGen)	2	136574305	rs58080116	A	G	-0.0471	0.0305	0.1231	218834	0.1219	TRUE	igd
44	Inflammatory bowel disease (FinnGen)	2	136581848	rs1470457	A	G	-0.0158	0.0224	0.4801	218835	0.2682	TRUE	igd
45	Inflammatory bowel disease (FinnGen)	2	136586828	rs57543738	T	C	-0.0462	0.0305	0.1299	218836	0.122	TRUE	igd
46	Inflammatory bowel disease (FinnGen)	2	136596867	rs6742283	G	A	-0.0119	0.0219	0.5865	218837	0.2923	TRUE	igd
47	Inflammatory bowel disease (FinnGen)	2	136603276	rs3754686	T	C	0.0119	0.0218	0.5864	218838	0.7061	TRUE	igd
48	Inflammatory bowel disease (FinnGen)	2	136618507	rs4988201	A	G	0.018	0.0281	0.5215	218839	0.1455	TRUE	igd
49	Inflammatory bowel disease (FinnGen)	2	136622046	rs4988183	T	C	-0.0119	0.0221	0.592199	218840	0.28	TRUE	igd
50	Inflammatory bowel disease (FinnGen)	2	136641382	rs584226	T	C	-0.0416	0.0293	0.1553	218841	0.1346	TRUE	igd
51	Inflammatory bowel disease (FinnGen)	2	136641593	rs7581814	C	G	0.0253	0.0277	0.3609	218842	0.1522	TRUE	igd
52	Inflammatory bowel disease (FinnGen)	2	136648883	rs2839740	G	T	0.0337	0.028	0.2284	218843	0.1482	TRUE	igd
53	Inflammatory bowel disease (FinnGen)	2	136656094	rs3098103	T	C	0.036	0.028	0.1981	218844	0.1483	TRUE	igd
54	Inflammatory bowel disease (FinnGen)	2	136658345	rs218174	A	G	-0.0064	0.0216	0.7663	218845	0.3062	TRUE	igd
55	Inflammatory bowel disease (FinnGen)	2	136667896	rs2164331	C	T	-0.0451	0.0294	0.1257	218846	0.1328	TRUE	igd
56	Inflammatory bowel disease (FinnGen)	2	136674028	rs309172	A	G	0.0271	0.0276	0.3261	218847	0.1525	TRUE	igd
57	Inflammatory bowel disease (FinnGen)	2	136692893	rs115553816	G	A	0.0347	0.028	0.2143	218848	0.1482	TRUE	igd
58	Inflammatory bowel disease (FinnGen)	2	136715324	rs309142	T	C	0.0253	0.0275	0.3585	218849	0.1538	TRUE	igd
59	Inflammatory bowel disease (FinnGen)	2	136737460	rs309113	C	A	0.0335	0.0278	0.2281	218850	0.15	TRUE	igd
60	Inflammatory bowel disease (FinnGen)	2	136793114	rs4954555	T	C	-0.0091	0.0337	0.787399	218851	0.0963	TRUE	igd
61	Inflammatory bowel disease (FinnGen)	2	136819662	rs6704561	C	T	-0.0163	0.0212	0.4424	218852	0.3288	TRUE	igd
62	Inflammatory bowel disease (FinnGen)	2	136948711	rs4954577	A	G	-0.0031	0.0214	0.8853	218853	0.3228	TRUE	igd
63	Inflammatory bowel disease (FinnGen)	2	137602926	rs1961273	T	C	0.0156	0.0219	0.4746	218854	0.2953	TRUE	igd
64	Inflammatory bowel disease (FinnGen)	4	35348262	rs7678395	G	A	-0.0196	0.0226	0.3859	218855	0.7377	TRUE	igd
65	Inflammatory bowel disease (FinnGen)	4	35368807	rs403094	A	G	0.0194	0.0226	0.3902	218856	0.2623	TRUE	igd
66	Inflammatory bowel disease (FinnGen)	6	99023065	rs56252928	T	C	0.0221	0.0415	0.5944	218857	0.06111	TRUE	igd
67	Inflammatory bowel disease (FinnGen)	6	99026809	rs9398847	G	A	-0.0204	0.0416	0.6233	218858	0.939	TRUE	igd
68	Inflammatory bowel disease (FinnGen)	5	437586	rs55842567	G	A	0.0048	0.0203	0.8122	218859	0.3934	TRUE	igd
69	Inflammatory bowel disease (FinnGen)	5	535662	rs56230617	G	A	0.0059	0.0302	0.8451	218860	0.1254	TRUE	igd
70	Inflammatory bowel disease (FinnGen)	5	422178	rs11742144	G	A	0.0036	0.0204	0.8585	218861	0.3925	TRUE	igd
71	Inflammatory bowel disease (FinnGen)	5	537890	rs56108664	C	T	0.0062	0.0297	0.8337	218862	0.1287	TRUE	igd
72	Inflammatory bowel disease (FinnGen)	4	35335278	rs6814734	T	C	-0.0188	0.0227	0.4061	218863	0.7389	TRUE	igd
73	Inflammatory bowel disease (FinnGen)	4	35338952	rs1441209	C	T	-0.0197	0.0226	0.3832	218864	0.7381	TRUE	igd
74	Inflammatory bowel disease (FinnGen)	4	35343695	rs2375441	A	T	-0.0197	0.0226	0.383	218865	0.7381	TRUE	igd
75	Inflammatory bowel disease (FinnGen)	4	35344822	rs7659069	C	G	-0.0197	0.0226	0.383	218866	0.7381	TRUE	igd
76	Inflammatory bowel disease (FinnGen)	4	35348239	rs13139304	T	A	-0.0314	0.0207	0.1302	218867	0.6406	TRUE	igd
77	Inflammatory bowel disease (FinnGen)	4	35333044	rs9995986	A	G	-0.03	0.0208	0.1496	218868	0.6414	TRUE	igd
78	Inflammatory bowel disease (FinnGen)	4	35337459	rs6531352	G	A	-0.0189	0.0226	0.4039	218869	0.7377	TRUE	igd
79	Inflammatory bowel disease (FinnGen)	4	35338050	rs1348141	T	C	-0.0231	0.0225	0.3055	218870	0.7357	TRUE	igd
80	Inflammatory bowel disease (FinnGen)	4	35338061	rs1348140	G	A	-0.0197	0.0226	0.384	218871	0.7381	TRUE	igd
81	Inflammatory bowel disease (FinnGen)	4	35338327	rs1348138	C	T	-0.0197	0.0226	0.3832	218872	0.7381	TRUE	igd
82	Inflammatory bowel disease (FinnGen)	4	35342601	rs10013010	T	G	-0.0197	0.0226	0.383	218873	0.7381	TRUE	igd
83	Inflammatory bowel disease (FinnGen)	4	35344159	rs2375443	T	C	-0.0197	0.0226	0.383	218874	0.7381	TRUE	igd
84	Inflammatory bowel disease (FinnGen)	4	35356329	rs6531358	C	T	-0.0213	0.0228	0.3502	218875	0.7442	TRUE	igd
85	Inflammatory bowel disease (FinnGen)	4	35366127	rs317065	T	C	-0.0141	0.0236	0.5495	218876	0.7712	TRUE	igd
86	Inflammatory bowel disease (FinnGen)	4	1518260	rs57074605	T	C	0.0366	0.022	0.0972008	218877	0.2819	TRUE	igd
87	Inflammatory bowel disease (FinnGen)	4	35334169	rs1530244	T	C	-0.0188	0.0227	0.407	218878	0.7389	TRUE	igd
88	Inflammatory bowel disease (FinnGen)	4	35339540	rs1978930	T	G	-0.0197	0.0226	0.3832	218879	0.7381	TRUE	igd
89	Inflammatory bowel disease (FinnGen)	4	35340100	rs7690572	T	C	-0.0197	0.0226	0.383	218880	0.7381	TRUE	igd
90	Inflammatory bowel disease (FinnGen)	4	35343183	rs2165454	C	T	-0.0197	0.0226	0.383	218881	0.7381	TRUE	igd
91	Inflammatory bowel disease (FinnGen)	4	35350062	rs1899284	C	G	-0.0196	0.0226	0.386	218882	0.7377	TRUE	igd
92	Inflammatory bowel disease (FinnGen)	4	35352234	rs7683780	G	A	-0.0198	0.0226	0.38	218883	0.7379	TRUE	igd
93	Inflammatory bowel disease (FinnGen)	4	35354898	rs6839264	A	G	-0.0195	0.0226	0.3873	218884	0.7377	TRUE	igd
94	Inflammatory bowel disease (FinnGen)	4	35348030	rs10015291	C	A	-0.0196	0.0226	0.3859	218885	0.7377	TRUE	igd
95	Inflammatory bowel disease (FinnGen)	4	35349636	rs1899281	G	T	-0.0196	0.0226	0.386	218886	0.7377	TRUE	igd
96	Inflammatory bowel disease (FinnGen)	4	35350115	rs7441225	C	T	-0.0196	0.0226	0.386	218887	0.7377	TRUE	igd
97	Inflammatory bowel disease (FinnGen)	2	135899069	rs11897204	T	C	-0.0187	0.0297	0.5295	218888	0.1301	TRUE	igd
98	Inflammatory bowel disease (FinnGen)	2	135907088	rs6730157	A	G	-0.0336	0.0202	0.0966006	218889	0.4095	TRUE	igd
99	Inflammatory bowel disease (FinnGen)	2	135915358	rs6747073	T	C	-0.0256	0.0221	0.2462	218890	0.2833	TRUE	igd
100	Inflammatory bowel disease (FinnGen)	2	136403994	rs77985886	C	T	-0.0605	0.0333	0.0689303	218891	0.1	TRUE	igd
101	Inflammatory bowel disease (FinnGen)	2	136420690	rs4954280	A	G	-0.0162	0.022	0.4608	218892	0.2871	TRUE	igd
102	Inflammatory bowel disease (FinnGen)	2	136422171	rs2034276	A	T	-0.0162	0.022	0.4592	218893	0.2868	TRUE	igd
103	Inflammatory bowel disease (FinnGen)	2	136633011	rs309132	C	G	-0.041	0.0293	0.162	218894	0.1344	TRUE	igd
104	Inflammatory bowel disease (FinnGen)	2	136685228	rs309160	C	T	-0.0063	0.0216	0.7694	218895	0.3062	TRUE	igd
105	Inflammatory bowel disease (FinnGen)	2	136720344	rs3768998	G	T	-0.0451	0.0294	0.1253	218896	0.1328	TRUE	igd
106	Inflammatory bowel disease (FinnGen)	2	136895508	rs4954564	A	G	-0.0072	0.0212	0.735301	218897	0.327	TRUE	igd
107	Inflammatory bowel disease (FinnGen)	2	136905697	rs12473760	C	A	-0.0079	0.0212	0.7097	218898	0.3268	TRUE	igd
108	Inflammatory bowel disease (FinnGen)	2	136942326	rs13010498	G	C	-0.0047	0.0214	0.8272	218899	0.3398	TRUE	igd
109	Inflammatory bowel disease (FinnGen)	2	137013901	rs4072435	C	T	0.032	0.0205	0.1176	218900	0.6165	TRUE	igd
110	Inflammatory bowel disease (FinnGen)	2	135291135	rs669759	C	T	-0.0354	0.02	0.0775104	218901	0.5579	TRUE	igd
111	Inflammatory bowel disease (FinnGen)	2	135602601	rs6430545	T	A	-0.0555	0.02	0.00560803	218902	0.4538	TRUE	igd
112	Inflammatory bowel disease (FinnGen)	2	135621556	rs6430551	T	C	-0.0572	0.02	0.00423701	218903	0.4518	TRUE	igd
113	Inflammatory bowel disease (FinnGen)	2	135643298	rs2053727	C	T	-0.0573	0.02	0.00421599	218904	0.4517	TRUE	igd
114	Inflammatory bowel disease (FinnGen)	2	135694379	rs1374289	C	T	-0.0592	0.02	0.003093	218905	0.4504	TRUE	igd
115	Inflammatory bowel disease (FinnGen)	2	135705558	rs1979033	G	A	-0.0587	0.02	0.00330103	218906	0.5059	TRUE	igd
116	Inflammatory bowel disease (FinnGen)	2	135781522	rs11889843	G	A	-0.0183	0.0296	0.538	218907	0.1303	TRUE	igd
117	Inflammatory bowel disease (FinnGen)	2	135859923	rs11898045	T	C	-0.0187	0.0297	0.5295	218908	0.1301	TRUE	igd
118	Inflammatory bowel disease (FinnGen)	2	135925002	rs6705610	T	G	-0.0176	0.0297	0.551899	218909	0.1302	TRUE	igd
119	Inflammatory bowel disease (FinnGen)	2	136429857	rs1438303	C	T	0.0164	0.0264	0.5342	218910	0.1706	TRUE	igd
120	Inflammatory bowel disease (FinnGen)	2	136439090	rs313518	C	T	-0.0167	0.022	0.446	218911	0.2868	TRUE	igd
121	Inflammatory bowel disease (FinnGen)	2	136643900	rs309126	T	C	-0.0479	0.0289	0.097609	218912	0.1386	TRUE	igd
122	Inflammatory bowel disease (FinnGen)	2	136672678	rs3098104	T	A	0.0325	0.0279	0.2445	218913	0.1492	TRUE	igd
123	Inflammatory bowel disease (FinnGen)	2	136684940	rs309159	C	T	0.0343	0.0279	0.22	218914	0.1486	TRUE	igd
124	Inflammatory bowel disease (FinnGen)	2	136692553	rs6711493	A	G	0.0253	0.0275	0.3578	218915	0.1538	TRUE	igd
125	Inflammatory bowel disease (FinnGen)	2	136708787	rs309120	G	C	0.0321	0.0278	0.2491	218916	0.1499	TRUE	igd
126	Inflammatory bowel disease (FinnGen)	2	136751488	rs10496738	C	T	0.0347	0.028	0.2146	218917	0.1482	TRUE	igd
127	Inflammatory bowel disease (FinnGen)	2	136801201	rs4954556	G	A	-0.0124	0.0406	0.7602	218918	0.06438	TRUE	igd
128	Inflammatory bowel disease (FinnGen)	2	136910834	rs10179271	T	C	-0.0081	0.0212	0.7031	218919	0.327	TRUE	igd
129	Inflammatory bowel disease (FinnGen)	2	136913375	rs4954569	C	T	-0.009	0.0212	0.67	218920	0.3269	TRUE	igd
130	Inflammatory bowel disease (FinnGen)	2	136958593	rs4954578	T	C	-0.0014	0.0214	0.948	218921	0.3234	TRUE	igd
131	Inflammatory bowel disease (FinnGen)	2	135694848	rs4953938	G	A	-0.0592	0.02	0.00309101	218922	0.4504	TRUE	igd
132	Inflammatory bowel disease (FinnGen)	2	135697557	rs10187990	A	G	-0.0592	0.02	0.003093	218923	0.4504	TRUE	igd
133	Inflammatory bowel disease (FinnGen)	2	135710322	rs10166142	A	G	-0.0592	0.02	0.00311602	218924	0.4504	TRUE	igd
134	Inflammatory bowel disease (FinnGen)	2	135763318	rs7582173	G	A	-0.0083	0.0244	0.733	218925	0.209	TRUE	igd
135	Inflammatory bowel disease (FinnGen)	2	135775130	rs7581382	C	T	-0.0401	0.0289	0.1654	218926	0.8387	TRUE	igd
136	Inflammatory bowel disease (FinnGen)	2	135794367	rs6760553	A	G	-0.0186	0.0297	0.5301	218927	0.1301	TRUE	igd
137	Inflammatory bowel disease (FinnGen)	2	135796000	rs13402112	A	C	-0.0186	0.0297	0.53	218928	0.1301	TRUE	igd
138	Inflammatory bowel disease (FinnGen)	2	135796410	rs13389481	C	A	-0.0157	0.0298	0.5988	218929	0.1286	TRUE	igd
139	Inflammatory bowel disease (FinnGen)	2	135861497	rs7573600	G	C	-0.0193	0.0297	0.516699	218930	0.1299	TRUE	igd
140	Inflammatory bowel disease (FinnGen)	2	135935049	rs6721838	A	G	-0.0191	0.0297	0.5199	218931	0.1299	TRUE	igd
141	Inflammatory bowel disease (FinnGen)	2	136022798	rs935613	C	T	-0.0267	0.0221	0.2257	218932	0.2828	TRUE	igd
142	Inflammatory bowel disease (FinnGen)	2	136398174	rs12619365	C	T	-0.0162	0.022	0.4617	218933	0.2868	TRUE	igd
143	Inflammatory bowel disease (FinnGen)	2	136416855	rs6715856	T	C	-0.0162	0.022	0.4594	218934	0.2868	TRUE	igd
144	Inflammatory bowel disease (FinnGen)	2	136447707	rs7570283	T	C	-0.0618	0.0332	0.0625994	218935	0.1005	TRUE	igd
145	Inflammatory bowel disease (FinnGen)	2	136509868	rs7595712	C	T	-0.0134	0.024	0.5777	218936	0.2197	TRUE	igd
146	Inflammatory bowel disease (FinnGen)	2	136635343	rs6728946	C	G	0.0251	0.0277	0.3631	218937	0.1522	TRUE	igd
147	Inflammatory bowel disease (FinnGen)	2	136643555	rs309125	C	T	-0.0058	0.0216	0.7889	218938	0.3046	TRUE	igd
148	Inflammatory bowel disease (FinnGen)	2	136655620	rs6430593	G	A	-0.0524	0.0291	0.0712394	218939	0.1366	TRUE	igd
149	Inflammatory bowel disease (FinnGen)	2	136665711	rs75753154	T	C	0.0276	0.0277	0.3176	218940	0.1521	TRUE	igd
150	Inflammatory bowel disease (FinnGen)	2	136667487	rs309166	C	T	0.032	0.0278	0.2507	218941	0.1499	TRUE	igd
151	Inflammatory bowel disease (FinnGen)	2	136731066	rs4954551	G	A	-0.0524	0.0291	0.0714398	218942	0.1366	TRUE	igd
152	Inflammatory bowel disease (FinnGen)	2	136747085	rs11893318	T	C	-0.051	0.029	0.0792009	218943	0.1369	TRUE	igd
153	Inflammatory bowel disease (FinnGen)	2	136797273	rs62160866	A	G	-0.0066	0.0409	0.8708	218944	0.06318	TRUE	igd
154	Inflammatory bowel disease (FinnGen)	2	213737153	rs13006808	A	C	0.0001	0.0201	0.9971	218945	0.4227	TRUE	igd
155	Inflammatory bowel disease (FinnGen)	2	213749089	rs4349285	T	G	-0.0018	0.02	0.9278	218946	0.4463	TRUE	igd
156	Inflammatory bowel disease (FinnGen)	2	213756191	rs4429415	T	C	-0.0009	0.02	0.9648	218947	0.4453	TRUE	igd
157	Inflammatory bowel disease (FinnGen)	2	213759157	rs1842796	G	A	-0.0051	0.02	0.7988	218948	0.4334	TRUE	igd
158	Inflammatory bowel disease (FinnGen)	3	94153993	rs76717940	A	T	0.0712	0.0433	0.0998711	218949	0.05626	TRUE	igd
159	Inflammatory bowel disease (FinnGen)	3	23037786	rs615997	C	T	0.0136	0.0198	0.4939	218950	0.5102	TRUE	igd
160	Inflammatory bowel disease (FinnGen)	2	33691809	rs2054133	G	A	-0.0166	0.0209	0.427	218951	0.6345	TRUE	igd
161	Inflammatory bowel disease (FinnGen)	2	189805077	rs7588568	C	A	0.0362	0.0232	0.1187	218952	0.2451	TRUE	igd
162	Inflammatory bowel disease (FinnGen)	3	17509263	rs56249239	T	C	0.0295	0.0354	0.4048	218953	0.08569	TRUE	igd
163	Inflammatory bowel disease (FinnGen)	3	17702616	rs57905414	A	T	0.0307	0.0353	0.3836	218954	0.08694	TRUE	igd
164	Inflammatory bowel disease (FinnGen)	3	17704277	rs77922631	A	T	0.0307	0.0353	0.3836	218955	0.08694	TRUE	igd
165	Inflammatory bowel disease (FinnGen)	3	17871158	rs56272717	C	G	0.0207	0.0348	0.5508	218956	0.09062	TRUE	igd
166	Inflammatory bowel disease (FinnGen)	3	12337163	rs4362702	C	G	0.0265	0.0214	0.2161	218957	0.3148	TRUE	igd
167	Inflammatory bowel disease (FinnGen)	3	12343117	rs11128596	A	C	0.0259	0.0214	0.2251	218958	0.3167	TRUE	igd
168	Inflammatory bowel disease (FinnGen)	3	12350950	rs6795085	A	G	0.0307	0.0218	0.1581	218959	0.2954	TRUE	igd
169	Inflammatory bowel disease (FinnGen)	3	12364703	rs12631389	A	G	0.0307	0.0218	0.1582	218960	0.2954	TRUE	igd
170	Inflammatory bowel disease (FinnGen)	3	12370083	rs880663	A	G	0.0302	0.0218	0.1652	218961	0.2952	TRUE	igd
171	Inflammatory bowel disease (FinnGen)	3	12371082	rs12496005	G	C	0.0302	0.0218	0.1651	218962	0.2952	TRUE	igd
172	Inflammatory bowel disease (FinnGen)	3	12376414	rs3885307	A	G	0.0316	0.0218	0.1463	218963	0.2955	TRUE	igd
173	Inflammatory bowel disease (FinnGen)	3	12378923	rs66550663	A	G	0.0297	0.0218	0.1723	218964	0.2952	TRUE	igd
174	Inflammatory bowel disease (FinnGen)	3	12381165	rs11128601	T	C	0.029	0.0218	0.1829	218965	0.2952	TRUE	igd
175	Inflammatory bowel disease (FinnGen)	3	12346698	rs12629497	A	G	0.0306	0.0216	0.1556	218966	0.3041	TRUE	igd
176	Inflammatory bowel disease (FinnGen)	3	12346738	rs10510410	A	C	0.0311	0.0216	0.1512	218967	0.3012	TRUE	igd
177	Inflammatory bowel disease (FinnGen)	3	12360214	rs12636454	T	C	0.0307	0.0218	0.1581	218968	0.2954	TRUE	igd
178	Inflammatory bowel disease (FinnGen)	3	12367063	rs2346795	G	A	0.0302	0.0218	0.1653	218969	0.2952	TRUE	igd
179	Inflammatory bowel disease (FinnGen)	3	12371628	rs11128600	A	G	0.0304	0.0218	0.163	218970	0.2951	TRUE	igd
180	Inflammatory bowel disease (FinnGen)	3	12372386	rs4145573	A	G	0.0302	0.0218	0.1651	218971	0.2952	TRUE	igd
181	Inflammatory bowel disease (FinnGen)	3	12373423	rs67100517	A	T	0.0302	0.0218	0.1648	218972	0.2952	TRUE	igd
182	Inflammatory bowel disease (FinnGen)	3	161557749	rs11709800	C	T	0.0399	0.0266	0.1333	218973	0.1687	TRUE	igd
183	Inflammatory bowel disease (FinnGen)	3	161563784	rs2404829	A	G	0.0403	0.0265	0.1283	218974	0.1687	TRUE	igd
184	Inflammatory bowel disease (FinnGen)	3	161563803	rs2404830	G	C	0.0403	0.0265	0.1284	218975	0.1687	TRUE	igd
185	Inflammatory bowel disease (FinnGen)	3	161572780	rs1586848	G	A	0.0302	0.0276	0.2744	218976	0.1526	TRUE	igd
186	Inflammatory bowel disease (FinnGen)	3	161581684	rs1492146	T	G	0.0132	0.024	0.5831	218977	0.2215	TRUE	igd
187	Inflammatory bowel disease (FinnGen)	3	161603177	rs9846725	A	C	-0.0113	0.024	0.6381	218978	0.7782	TRUE	igd
188	Inflammatory bowel disease (FinnGen)	4	35334194	rs1530243	C	A	-0.0188	0.0227	0.4069	218979	0.7389	TRUE	igd
189	Inflammatory bowel disease (FinnGen)	4	35335357	rs6814531	A	T	-0.0189	0.0227	0.4058	218980	0.7389	TRUE	igd
190	Inflammatory bowel disease (FinnGen)	4	35342426	rs10010382	A	G	-0.0197	0.0226	0.383	218981	0.7381	TRUE	igd
191	Inflammatory bowel disease (FinnGen)	4	35353658	rs988769	G	C	-0.0196	0.0226	0.386	218982	0.7377	TRUE	igd
192	Inflammatory bowel disease (FinnGen)	4	35353969	rs10015798	T	C	-0.0196	0.0226	0.386	218983	0.7377	TRUE	igd
193	Inflammatory bowel disease (FinnGen)	4	35354084	rs1372155	C	A	-0.0196	0.0226	0.386	218984	0.7377	TRUE	igd
194	Inflammatory bowel disease (FinnGen)	4	35354915	rs6839270	A	G	-0.0193	0.0226	0.3931	218985	0.7378	TRUE	igd
195	Inflammatory bowel disease (FinnGen)	4	35357743	rs11929973	G	A	-0.0208	0.0228	0.3602	218986	0.744	TRUE	igd
196	Inflammatory bowel disease (FinnGen)	4	35367388	rs317066	A	G	0.0194	0.0226	0.3915	218987	0.2623	TRUE	igd
197	Inflammatory bowel disease (FinnGen)	2	239888758	rs12467854	C	G	0.0008	0.0244	0.9752	218988	0.2112	TRUE	igd
198	Inflammatory bowel disease (FinnGen)	2	239906429	rs13385989	A	C	-0.015	0.0261	0.5665	218989	0.177	TRUE	igd
199	Inflammatory bowel disease (FinnGen)	2	239893009	rs11679161	C	T	-0.0005	0.0245	0.9843	218990	0.2092	TRUE	igd
200	Inflammatory bowel disease (FinnGen)	2	239900775	rs62191117	G	A	-0.0022	0.0247	0.9291	218991	0.205	TRUE	igd
201	Inflammatory bowel disease (FinnGen)	1	179356701	rs12757910	T	A	-0.0159	0.0205	0.438	218992	0.3818	TRUE	igd
202	Inflammatory bowel disease (FinnGen)	1	179357471	rs11803484	G	T	-0.016	0.0205	0.4336	218993	0.3817	TRUE	igd
203	Inflammatory bowel disease (FinnGen)	1	179359241	rs4233177	C	T	-0.0159	0.0205	0.438	218994	0.3818	TRUE	igd
204	Inflammatory bowel disease (FinnGen)	1	179362767	rs7539388	C	T	-0.0159	0.0205	0.4371	218995	0.3817	TRUE	igd
205	Inflammatory bowel disease (FinnGen)	1	179367636	rs12725414	G	A	-0.0157	0.0205	0.4432	218996	0.3816	TRUE	igd
206	Inflammatory bowel disease (FinnGen)	1	179368784	rs12751949	A	G	-0.0157	0.0205	0.4432	218997	0.3816	TRUE	igd
207	Inflammatory bowel disease (FinnGen)	1	179370334	rs12737345	G	A	-0.0158	0.0205	0.4409	218998	0.3816	TRUE	igd
208	Inflammatory bowel disease (FinnGen)	1	179372286	rs4233180	A	G	-0.0163	0.0205	0.4244	218999	0.3813	TRUE	igd
209	Inflammatory bowel disease (FinnGen)	1	179375979	rs12741747	C	G	-0.0163	0.0205	0.4244	219000	0.3813	TRUE	igd
210	Inflammatory bowel disease (FinnGen)	1	179395375	rs4652379	T	C	-0.0163	0.0205	0.425	219001	0.3813	TRUE	igd
211	Inflammatory bowel disease (FinnGen)	1	179404152	rs12730909	C	T	-0.0163	0.0205	0.4248	219002	0.3813	TRUE	igd
212	Inflammatory bowel disease (FinnGen)	1	179412144	rs11582255	C	T	-0.0175	0.0205	0.3918	219003	0.3815	TRUE	igd
213	Inflammatory bowel disease (FinnGen)	1	179417549	rs12724496	T	C	-0.0175	0.0205	0.3939	219004	0.3814	TRUE	igd
214	Inflammatory bowel disease (FinnGen)	1	179358449	rs11803938	G	A	-0.0159	0.0205	0.438	219005	0.3818	TRUE	igd
215	Inflammatory bowel disease (FinnGen)	1	179361050	rs11803781	A	G	-0.0159	0.0205	0.4379	219006	0.3818	TRUE	igd
216	Inflammatory bowel disease (FinnGen)	1	179366974	rs12760048	C	G	-0.0157	0.0205	0.4438	219007	0.3816	TRUE	igd
217	Inflammatory bowel disease (FinnGen)	1	179372545	rs12744535	A	G	-0.0174	0.0205	0.3962	219008	0.3813	TRUE	igd
218	Inflammatory bowel disease (FinnGen)	1	179410168	rs11802637	G	A	-0.0163	0.0205	0.4248	219009	0.3813	TRUE	igd
219	Inflammatory bowel disease (FinnGen)	1	179414105	rs11577579	A	C	-0.0174	0.0205	0.394	219010	0.3814	TRUE	igd
220	Inflammatory bowel disease (FinnGen)	1	179368813	rs12732167	C	T	-0.0157	0.0205	0.4432	219011	0.3816	TRUE	igd
221	Inflammatory bowel disease (FinnGen)	1	179373498	rs4330884	A	C	-0.019	0.0208	0.3625	219012	0.3624	TRUE	igd
222	Inflammatory bowel disease (FinnGen)	1	179416956	rs10913766	A	G	-0.0175	0.0205	0.3932	219013	0.3814	TRUE	igd
223	Inflammatory bowel disease (FinnGen)	1	206991401	rs2883034	G	A	0.0219	0.023	0.3404	219014	0.7503	TRUE	igd
224	Inflammatory bowel disease (FinnGen)	1	207000060	rs908704	G	A	0.0501	0.0224	0.02495	219015	0.7286	TRUE	igd
225	Inflammatory bowel disease (FinnGen)	1	207003374	rs12022129	G	A	0.0518	0.0223	0.0199701	219016	0.7249	TRUE	igd
226	Inflammatory bowel disease (FinnGen)	1	219903002	rs4536002	A	G	0.0658	0.0343	0.0549997	219017	0.907	TRUE	igd
227	Inflammatory bowel disease (FinnGen)	1	221947820	rs11118855	A	G	0.0067	0.0208	0.7472	219018	0.353	TRUE	igd
228	Inflammatory bowel disease (FinnGen)	1	219901055	rs9729514	A	G	0.0658	0.0343	0.0549402	219019	0.9069	TRUE	igd
229	Inflammatory bowel disease (FinnGen)	10	78722657	rs10824475	T	G	-0.0649	0.0351	0.0647098	219020	0.08722	TRUE	igd
230	Inflammatory bowel disease (FinnGen)	5	169747302	rs79106992	C	T	-0.0099	0.0303	0.744699	219021	0.1229	TRUE	igd
231	Inflammatory bowel disease (FinnGen)	5	169747593	rs41389446	G	T	-0.0109	0.0303	0.718701	219022	0.1228	TRUE	igd
232	Inflammatory bowel disease (FinnGen)	12	1396151	rs7302582	C	G	0.0702	0.0441	0.1113	219023	0.05383	TRUE	igd
233	Inflammatory bowel disease (FinnGen)	12	28169306	rs61915992	T	A	0.0117	0.0281	0.676401	219024	0.148	TRUE	igd
234	Inflammatory bowel disease (FinnGen)	16	1102190	rs2006002	G	C	-0.025	0.0212	0.2381	219025	0.3321	TRUE	igd
235	Inflammatory bowel disease (FinnGen)	16	1102377	rs761052	A	G	-0.0221	0.0211	0.2957	219026	0.3352	TRUE	igd
236	Inflammatory bowel disease (FinnGen)	15	92467422	rs6496870	T	C	0.0136	0.0207	0.5105	219027	0.6416	TRUE	igd
237	Inflammatory bowel disease (FinnGen)	15	94852795	rs72767435	C	T	0.003	0.0439	0.945	219028	0.05464	TRUE	igd
238	Inflammatory bowel disease (FinnGen)	16	1100633	rs9932954	G	A	-0.0227	0.0211	0.2831	219029	0.3345	TRUE	igd
239	Inflammatory bowel disease (FinnGen)	16	8870618	rs12930556	T	C	0.0014	0.02	0.945	219030	0.4571	TRUE	igd
240	Inflammatory bowel disease (FinnGen)	22	35558709	rs134302	C	T	0.0343	0.0395	0.3842	219031	0.9316	TRUE	igd
241	Inflammatory bowel disease (FinnGen)	22	35558827	rs134306	A	G	0.0343	0.0395	0.3843	219032	0.9316	TRUE	igd
242	Inflammatory bowel disease (FinnGen)	22	35567561	rs134371	T	C	0.0345	0.0395	0.3823	219033	0.9316	TRUE	igd
243	Inflammatory bowel disease (FinnGen)	20	19279455	rs6045976	G	C	0.0409	0.0209	0.0500599	219034	0.3479	TRUE	igd
244	Inflammatory bowel disease (FinnGen)	20	19283272	rs12481174	T	C	0.0378	0.0217	0.0819993	219035	0.2998	TRUE	igd
245	Inflammatory bowel disease (FinnGen)	20	19297772	rs6075498	A	C	0.0498	0.0221	0.0244501	219036	0.2801	TRUE	igd
246	Inflammatory bowel disease (FinnGen)	20	19298715	rs721489	T	C	0.0408	0.0209	0.0509495	219037	0.3484	TRUE	igd
247	Inflammatory bowel disease (FinnGen)	20	19327934	rs2876535	G	A	0.0514	0.0217	0.01799	219038	0.2974	TRUE	igd
248	Inflammatory bowel disease (FinnGen)	20	19331055	rs6046009	C	T	0.0347	0.0202	0.0862105	219039	0.406	TRUE	igd
249	Inflammatory bowel disease (FinnGen)	20	19338012	rs4813353	C	T	0.0258	0.0207	0.2124	219040	0.3588	TRUE	igd
250	Inflammatory bowel disease (FinnGen)	20	19353048	rs2876527	T	C	0.0287	0.0202	0.1558	219041	0.4077	TRUE	igd
251	Inflammatory bowel disease (FinnGen)	22	35556785	rs134283	A	G	0.0363	0.0389	0.3504	219042	0.9293	TRUE	igd
252	Inflammatory bowel disease (FinnGen)	22	35557437	rs134286	A	G	0.0343	0.0395	0.3856	219043	0.9315	TRUE	igd
253	Inflammatory bowel disease (FinnGen)	22	35580075	rs134408	G	A	0.0345	0.0395	0.3816	219044	0.9316	TRUE	igd
254	Inflammatory bowel disease (FinnGen)	20	19350608	rs6106066	G	A	0.0283	0.0202	0.1627	219045	0.4053	TRUE	igd
255	Inflammatory bowel disease (FinnGen)	22	35558870	rs134307	T	C	0.0343	0.0395	0.3844	219046	0.9316	TRUE	igd
256	Inflammatory bowel disease (FinnGen)	22	35559067	rs134309	A	G	0.0363	0.0394	0.3567	219047	0.9314	TRUE	igd
257	Inflammatory bowel disease (FinnGen)	22	35559966	rs2413309	G	A	0.0409	0.0396	0.3019	219048	0.9319	TRUE	igd
258	Inflammatory bowel disease (FinnGen)	22	35560036	rs2413311	T	C	0.0344	0.0395	0.3839	219049	0.9316	TRUE	igd
259	Inflammatory bowel disease (FinnGen)	22	35562147	rs134331	G	C	0.0344	0.0395	0.3835	219050	0.9316	TRUE	igd
260	Inflammatory bowel disease (FinnGen)	22	35567715	rs134372	A	T	0.0345	0.0395	0.3825	219051	0.9316	TRUE	igd
261	Inflammatory bowel disease (FinnGen)	22	35579461	rs134407	A	G	0.0345	0.0395	0.3816	219052	0.9316	TRUE	igd
262	Inflammatory bowel disease (FinnGen)	22	35580096	rs134409	A	G	0.0343	0.0394	0.3843	219053	0.9315	TRUE	igd
263	Inflammatory bowel disease (FinnGen)	7	16337176	rs12155021	A	T	-0.0102	0.0346	0.767701	219054	0.0908	TRUE	igd
264	Inflammatory bowel disease (FinnGen)	7	16385256	rs12531973	A	G	-0.014	0.0351	0.69	219055	0.08874	TRUE	igd
265	Inflammatory bowel disease (FinnGen)	7	16386826	rs56327615	C	G	-0.014	0.0351	0.6897	219056	0.08874	TRUE	igd
266	Inflammatory bowel disease (FinnGen)	7	16359028	rs73684129	G	A	-0.0128	0.0354	0.717799	219057	0.087	TRUE	igd
267	Inflammatory bowel disease (FinnGen)	7	16370043	rs10950610	C	G	-0.0115	0.0355	0.7465	219058	0.08643	TRUE	igd
268	Inflammatory bowel disease (FinnGen)	6	99020586	rs10499019	A	C	0.0188	0.0417	0.6528	219059	0.06037	TRUE	igd
269	Inflammatory bowel disease (FinnGen)	6	99024788	rs991583	T	C	0.0205	0.0416	0.621101	219060	0.06104	TRUE	igd
270	Inflammatory bowel disease (FinnGen)	6	104982602	rs12525814	A	G	0.0254	0.0221	0.25	219061	0.2793	TRUE	igd
271	Inflammatory bowel disease (FinnGen)	6	104997574	rs4484557	C	T	0.0234	0.0223	0.2931	219062	0.2734	TRUE	igd
272	Inflammatory bowel disease (FinnGen)	6	105042632	rs34705704	T	C	0.0294	0.0223	0.1881	219063	0.2724	TRUE	igd
273	Inflammatory bowel disease (FinnGen)	6	105070290	rs12524558	A	C	0.0316	0.0223	0.1569	219064	0.2731	TRUE	igd
274	Inflammatory bowel disease (FinnGen)	13	58509432	rs7997285	C	T	-0.0201	0.0201	0.3172	219065	0.4285	TRUE	igd
275	Inflammatory bowel disease (FinnGen)	13	58530277	rs1926544	A	C	-0.0199	0.0201	0.3217	219066	0.4285	TRUE	igd
276	Inflammatory bowel disease (FinnGen)	13	58565876	rs1036449	C	T	-0.0188	0.02	0.3478	219067	0.4285	TRUE	igd
277	Inflammatory bowel disease (FinnGen)	13	58583168	rs9537913	A	G	-0.0184	0.0201	0.358	219068	0.4283	TRUE	igd
278	Inflammatory bowel disease (FinnGen)	13	58591107	rs9537916	G	A	-0.0136	0.0203	0.503499	219069	0.4101	TRUE	igd
279	Inflammatory bowel disease (FinnGen)	13	58600859	rs9563572	C	T	-0.0184	0.0201	0.3601	219070	0.4286	TRUE	igd
280	Inflammatory bowel disease (FinnGen)	13	58615246	rs11618348	A	C	-0.0186	0.0201	0.3534	219071	0.4285	TRUE	igd
281	Inflammatory bowel disease (FinnGen)	13	58675865	rs9527759	T	C	-0.0172	0.0201	0.3919	219072	0.4266	TRUE	igd
282	Inflammatory bowel disease (FinnGen)	13	58692304	rs7333865	C	T	-0.0175	0.021	0.4062	219073	0.3422	TRUE	igd
283	Inflammatory bowel disease (FinnGen)	13	58524895	rs2217928	T	C	-0.0208	0.0201	0.2996	219074	0.4288	TRUE	igd
284	Inflammatory bowel disease (FinnGen)	13	58573276	rs9537907	T	A	-0.0188	0.02	0.3478	219075	0.4285	TRUE	igd
285	Inflammatory bowel disease (FinnGen)	13	58582796	rs9537912	A	T	-0.0188	0.02	0.3478	219076	0.4285	TRUE	igd
286	Inflammatory bowel disease (FinnGen)	13	58535792	rs9537878	G	A	-0.0199	0.02	0.3213	219077	0.4288	TRUE	igd
287	Inflammatory bowel disease (FinnGen)	13	91182556	rs77681628	T	C	0.0138	0.0363	0.7035	219078	0.08164	TRUE	igd
288	Inflammatory bowel disease (FinnGen)	12	100268794	rs11110079	C	A	-0.0001	0.0368	0.9968	219079	0.08019	TRUE	igd
289	Inflammatory bowel disease (FinnGen)	12	100282904	rs11110085	C	A	0.0262	0.0404	0.5164	219080	0.06535	TRUE	igd
290	Inflammatory bowel disease (FinnGen)	12	100307588	rs11110125	A	G	0.026	0.0404	0.5206	219081	0.06544	TRUE	igd
291	Inflammatory bowel disease (FinnGen)	12	100336946	rs11110145	A	T	0.0259	0.0404	0.5215	219082	0.06544	TRUE	igd
292	Inflammatory bowel disease (FinnGen)	12	100445357	rs11110212	T	C	0.0518	0.0464	0.2641	219083	0.04824	TRUE	igd
293	Inflammatory bowel disease (FinnGen)	12	100477080	rs74348118	T	C	0.0498	0.0464	0.2823	219084	0.04824	TRUE	igd
294	Inflammatory bowel disease (FinnGen)	12	100482866	rs17851246	G	A	0.0493	0.0463	0.2876	219085	0.04827	TRUE	igd
295	Inflammatory bowel disease (FinnGen)	12	100582727	rs118038800	C	T	0.0208	0.041	0.6122	219086	0.06267	TRUE	igd
296	Inflammatory bowel disease (FinnGen)	12	100584482	rs10860564	T	C	0.0208	0.041	0.6122	219087	0.06267	TRUE	igd
297	Inflammatory bowel disease (FinnGen)	12	100320305	rs11110130	A	T	0.026	0.0404	0.5205	219088	0.06544	TRUE	igd
298	Inflammatory bowel disease (FinnGen)	12	100359237	rs7298009	T	C	0.0242	0.0404	0.549	219089	0.06542	TRUE	igd
299	Inflammatory bowel disease (FinnGen)	12	100376315	rs12371224	A	T	0.0267	0.0413	0.5176	219090	0.06206	TRUE	igd
300	Inflammatory bowel disease (FinnGen)	12	100429525	rs112118907	C	A	0.052	0.0464	0.2625	219091	0.04823	TRUE	igd
301	Inflammatory bowel disease (FinnGen)	12	100448930	rs76452890	G	C	0.0517	0.0463	0.265	219092	0.04825	TRUE	igd
302	Inflammatory bowel disease (FinnGen)	12	100465006	rs56843411	G	A	0.0509	0.0464	0.2725	219093	0.04824	TRUE	igd
303	Inflammatory bowel disease (FinnGen)	12	100487095	rs7294396	C	G	0.0498	0.0464	0.2826	219094	0.04824	TRUE	igd
304	Inflammatory bowel disease (FinnGen)	12	100487324	rs79728246	T	C	0.0498	0.0464	0.2826	219095	0.04824	TRUE	igd
305	Inflammatory bowel disease (FinnGen)	12	100545669	rs11110259	C	A	0.0207	0.041	0.6125	219096	0.06267	TRUE	igd
306	Inflammatory bowel disease (FinnGen)	12	100580813	rs11835118	C	T	0.0477	0.0464	0.3041	219097	0.04808	TRUE	igd
307	Inflammatory bowel disease (FinnGen)	12	100583631	rs11614784	G	A	0.0208	0.041	0.6122	219098	0.06267	TRUE	igd
308	Inflammatory bowel disease (FinnGen)	12	100560416	rs11110268	T	C	0.0477	0.0464	0.3043	219099	0.04808	TRUE	igd
309	Inflammatory bowel disease (FinnGen)	12	100582529	rs11110280	G	A	0.0208	0.041	0.6122	219100	0.06267	TRUE	igd
310	Inflammatory bowel disease (FinnGen)	12	100269249	rs7134384	T	C	-0.0019	0.0368	0.9581	219101	0.08036	TRUE	igd
311	Inflammatory bowel disease (FinnGen)	12	100369995	rs11110165	T	G	0.0097	0.0313	0.7576	219102	0.116	TRUE	igd
312	Inflammatory bowel disease (FinnGen)	12	100570045	rs78017832	G	T	0.0477	0.0464	0.3043	219103	0.04808	TRUE	igd
313	Inflammatory bowel disease (FinnGen)	12	100589370	rs12371930	G	A	0.0398	0.0468	0.3943	219104	0.04733	TRUE	igd
314	Inflammatory bowel disease (FinnGen)	9	104579769	rs9409342	T	C	-0.0205	0.0199	0.3023	219105	0.4784	TRUE	igd
315	Inflammatory bowel disease (FinnGen)	9	104586800	rs10115097	A	G	-0.0164	0.0199	0.4105	219106	0.4761	TRUE	igd
316	Inflammatory bowel disease (FinnGen)	10	28590084	rs10826446	T	C	-0.0014	0.0288	0.9602	219107	0.1382	TRUE	igd
317	Inflammatory bowel disease (FinnGen)	2	49906864	rs4567981	A	T	-0.006	0.02	0.764999	219108	0.5295	TRUE	igd
318	Inflammatory bowel disease (FinnGen)	2	135345568	rs842359	G	C	-0.0469	0.02	0.0190999	219109	0.4606	TRUE	igd
319	Inflammatory bowel disease (FinnGen)	2	135353183	rs13410301	C	T	0.0541	0.0202	0.00734108	219110	0.5794	TRUE	igd
320	Inflammatory bowel disease (FinnGen)	2	135372951	rs35564151	G	A	0.0545	0.02	0.00637397	219111	0.4757	TRUE	igd
321	Inflammatory bowel disease (FinnGen)	2	135607333	rs4954189	G	A	-0.0554	0.02	0.00563897	219112	0.4538	TRUE	igd
322	Inflammatory bowel disease (FinnGen)	2	135632862	rs10928522	C	A	-0.0573	0.02	0.00421502	219113	0.4517	TRUE	igd
323	Inflammatory bowel disease (FinnGen)	2	135657471	rs10176573	C	A	-0.0573	0.02	0.00423399	219114	0.4516	TRUE	igd
324	Inflammatory bowel disease (FinnGen)	2	135795095	rs4954216	G	A	-0.0186	0.0297	0.53	219115	0.1301	TRUE	igd
325	Inflammatory bowel disease (FinnGen)	2	135798082	rs13409400	A	C	-0.0186	0.0297	0.53	219116	0.1301	TRUE	igd
326	Inflammatory bowel disease (FinnGen)	2	135829432	rs10193348	A	G	-0.0186	0.0297	0.5302	219117	0.1301	TRUE	igd
327	Inflammatory bowel disease (FinnGen)	2	136763242	rs12476127	A	G	0.0278	0.0277	0.3152	219118	0.1521	TRUE	igd
328	Inflammatory bowel disease (FinnGen)	2	136820854	rs4954558	A	G	-0.023	0.023	0.3172	219119	0.2504	TRUE	igd
329	Inflammatory bowel disease (FinnGen)	2	136857158	rs13008147	A	G	-0.0084	0.0233	0.7196	219120	0.2659	TRUE	igd
330	Inflammatory bowel disease (FinnGen)	2	136863816	rs7569447	C	A	-0.0388	0.0305	0.2038	219121	0.8776	TRUE	igd
331	Inflammatory bowel disease (FinnGen)	2	137006198	rs6430612	C	T	0.0322	0.0205	0.1165	219122	0.6171	TRUE	igd
332	Inflammatory bowel disease (FinnGen)	2	192878532	rs13020688	A	G	-0.0076	0.0217	0.7268	219123	0.3052	TRUE	igd
333	Inflammatory bowel disease (FinnGen)	3	12350740	rs13097936	C	A	0.0307	0.0218	0.1581	219124	0.2954	TRUE	igd
334	Inflammatory bowel disease (FinnGen)	3	12351574	rs12629240	A	G	0.0307	0.0218	0.1582	219125	0.2954	TRUE	igd
335	Inflammatory bowel disease (FinnGen)	3	12361385	rs10865711	T	C	0.0307	0.0218	0.1582	219126	0.2954	TRUE	igd
336	Inflammatory bowel disease (FinnGen)	3	12372074	rs4145574	A	G	0.0302	0.0218	0.1649	219127	0.2952	TRUE	igd
337	Inflammatory bowel disease (FinnGen)	3	12375391	rs1122648	T	C	0.0302	0.0218	0.1652	219128	0.2952	TRUE	igd
338	Inflammatory bowel disease (FinnGen)	3	17645585	rs74429934	A	G	0.0284	0.0352	0.4193	219129	0.08716	TRUE	igd
339	Inflammatory bowel disease (FinnGen)	3	23019664	rs575175	A	T	-0.0109	0.0203	0.5921	219130	0.3988	TRUE	igd
340	Inflammatory bowel disease (FinnGen)	3	12344636	rs11128597	A	G	0.0264	0.0214	0.2174	219131	0.316	TRUE	igd
341	Inflammatory bowel disease (FinnGen)	3	12351583	rs12634544	C	T	0.0307	0.0218	0.1582	219132	0.2954	TRUE	igd
342	Inflammatory bowel disease (FinnGen)	3	12356387	rs35917766	G	C	0.0307	0.0218	0.1582	219133	0.2954	TRUE	igd
343	Inflammatory bowel disease (FinnGen)	3	12357932	rs6776454	C	G	0.0307	0.0218	0.1584	219134	0.2955	TRUE	igd
344	Inflammatory bowel disease (FinnGen)	3	12381410	rs11128602	G	A	0.029	0.0218	0.1828	219135	0.2951	TRUE	igd
345	Inflammatory bowel disease (FinnGen)	2	213733817	rs13035345	G	C	-0.0053	0.0201	0.7901	219136	0.433	TRUE	igd
346	Inflammatory bowel disease (FinnGen)	3	17627877	rs9681332	G	A	0.0284	0.0352	0.4203	219137	0.08715	TRUE	igd
347	Inflammatory bowel disease (FinnGen)	3	32362998	rs9833771	T	C	0.0356	0.02	0.0747205	219138	0.4816	TRUE	igd
348	Inflammatory bowel disease (FinnGen)	3	185471910	rs113805683	T	C	0.0094	0.0233	0.6863	219139	0.2401	TRUE	igd
349	Inflammatory bowel disease (FinnGen)	3	161565247	rs1844953	G	A	0.0396	0.0265	0.1351	219140	0.1684	TRUE	igd
350	Inflammatory bowel disease (FinnGen)	3	161568335	rs36070938	G	T	0.0397	0.0252	0.1158	219141	0.1916	TRUE	igd
351	Inflammatory bowel disease (FinnGen)	3	161569737	rs35462724	G	C	0.0402	0.0265	0.1294	219142	0.1687	TRUE	igd
352	Inflammatory bowel disease (FinnGen)	3	161569900	rs11915112	T	C	0.0396	0.0252	0.1161	219143	0.1916	TRUE	igd
353	Inflammatory bowel disease (FinnGen)	3	161570016	rs10936254	A	G	0.0396	0.0252	0.1161	219144	0.1916	TRUE	igd
354	Inflammatory bowel disease (FinnGen)	3	161570837	rs1972827	T	C	0.04	0.0265	0.1312	219145	0.1689	TRUE	igd
355	Inflammatory bowel disease (FinnGen)	3	161571942	rs1844954	G	T	0.0394	0.0265	0.1373	219146	0.1684	TRUE	igd
356	Inflammatory bowel disease (FinnGen)	3	161584027	rs1388705	G	C	0.0122	0.024	0.6111	219147	0.2219	TRUE	igd
357	Inflammatory bowel disease (FinnGen)	3	132058723	rs6806351	C	T	-0.001	0.0241	0.9657	219148	0.2193	TRUE	igd
358	Inflammatory bowel disease (FinnGen)	6	105077099	rs35521499	A	G	0.0273	0.0245	0.2667	219149	0.2085	TRUE	igd
359	Inflammatory bowel disease (FinnGen)	6	99020017	rs62424011	C	T	0.0189	0.0417	0.650801	219150	0.06037	TRUE	igd
360	Inflammatory bowel disease (FinnGen)	6	99020209	rs62424012	A	G	0.0189	0.0417	0.650801	219151	0.06037	TRUE	igd
361	Inflammatory bowel disease (FinnGen)	6	99025167	rs991582	C	T	0.0205	0.0416	0.621299	219152	0.06104	TRUE	igd
362	Inflammatory bowel disease (FinnGen)	2	213735308	rs10460330	A	G	-0.0045	0.0201	0.8208	219153	0.4348	TRUE	igd
363	Inflammatory bowel disease (FinnGen)	2	213756968	rs4450544	C	T	-0.0017	0.02	0.9339	219154	0.4457	TRUE	igd
364	Inflammatory bowel disease (FinnGen)	5	169689604	rs395407	G	C	-0.0292	0.0276	0.2904	219155	0.8335	TRUE	igd
365	Inflammatory bowel disease (FinnGen)	4	35351000	rs28778129	A	C	-0.0186	0.0226	0.4098	219156	0.7373	TRUE	igd
366	Inflammatory bowel disease (FinnGen)	4	35352282	rs7685367	C	A	-0.0196	0.0226	0.386	219157	0.7377	TRUE	igd
367	Inflammatory bowel disease (FinnGen)	4	35356793	rs6858045	T	G	-0.0212	0.0228	0.3517	219158	0.7441	TRUE	igd
368	Inflammatory bowel disease (FinnGen)	4	35333799	rs1441210	C	T	-0.0188	0.0227	0.407	219159	0.7389	TRUE	igd
369	Inflammatory bowel disease (FinnGen)	4	35334523	rs6856308	A	G	-0.0188	0.0227	0.4071	219160	0.7389	TRUE	igd
370	Inflammatory bowel disease (FinnGen)	4	35340693	rs6854595	T	C	-0.0197	0.0226	0.3834	219161	0.7381	TRUE	igd
371	Inflammatory bowel disease (FinnGen)	4	35343445	rs12646436	T	G	-0.1291	0.7959	0.8711	219162	0.0002099	TRUE	igd
372	Inflammatory bowel disease (FinnGen)	4	35347781	rs10026574	A	G	-0.0191	0.0226	0.3964	219163	0.7378	TRUE	igd
373	Inflammatory bowel disease (FinnGen)	4	35351449	rs4280753	T	C	-0.0196	0.0226	0.386	219164	0.7377	TRUE	igd
374	Inflammatory bowel disease (FinnGen)	4	35353920	rs9684110	C	T	-0.023	0.0225	0.3073	219165	0.7354	TRUE	igd
375	Inflammatory bowel disease (FinnGen)	4	35354596	rs6531356	A	G	-0.0195	0.0226	0.3875	219166	0.7377	TRUE	igd
376	Inflammatory bowel disease (FinnGen)	4	35357053	rs6826721	G	T	-0.0212	0.0228	0.3516	219167	0.7441	TRUE	igd
377	Inflammatory bowel disease (FinnGen)	6	99026982	rs12110504	C	T	0.0204	0.0416	0.6243	219168	0.06105	TRUE	igd
378	Inflammatory bowel disease (FinnGen)	6	14618107	rs861392	T	C	0.0446	0.0206	0.0308702	219169	0.366	TRUE	igd
379	Inflammatory bowel disease (FinnGen)	1	179351342	rs12743585	T	A	-0.0161	0.0205	0.4315	219170	0.382	TRUE	igd
380	Inflammatory bowel disease (FinnGen)	1	179356552	rs12757708	T	G	-0.0159	0.0205	0.438	219171	0.3818	TRUE	igd
381	Inflammatory bowel disease (FinnGen)	1	179359362	rs4233178	T	C	-0.0159	0.0205	0.438	219172	0.3818	TRUE	igd
382	Inflammatory bowel disease (FinnGen)	1	179367301	rs12760534	C	T	-0.0157	0.0205	0.4435	219173	0.3816	TRUE	igd
383	Inflammatory bowel disease (FinnGen)	1	179367805	rs12746578	A	G	-0.0157	0.0205	0.4432	219174	0.3816	TRUE	igd
384	Inflammatory bowel disease (FinnGen)	1	179369473	rs11582995	A	G	-0.0157	0.0205	0.4432	219175	0.3816	TRUE	igd
385	Inflammatory bowel disease (FinnGen)	1	179371781	rs4652375	A	G	-0.0163	0.0205	0.4244	219176	0.3813	TRUE	igd
386	Inflammatory bowel disease (FinnGen)	1	179376161	rs4626840	C	T	-0.0163	0.0205	0.4244	219177	0.3813	TRUE	igd
387	Inflammatory bowel disease (FinnGen)	1	179386253	rs11586744	T	C	-0.0164	0.0205	0.4243	219178	0.3813	TRUE	igd
388	Inflammatory bowel disease (FinnGen)	1	179393986	rs7513782	T	C	-0.0163	0.0205	0.425	219179	0.3813	TRUE	igd
389	Inflammatory bowel disease (FinnGen)	1	179399388	rs7521106	G	A	-0.0163	0.0205	0.4248	219180	0.3813	TRUE	igd
390	Inflammatory bowel disease (FinnGen)	1	179408411	rs10913755	A	C	-0.0163	0.0205	0.4248	219181	0.3813	TRUE	igd
391	Inflammatory bowel disease (FinnGen)	1	179416346	rs58836785	T	C	-0.0175	0.0205	0.392	219182	0.3814	TRUE	igd
392	Inflammatory bowel disease (FinnGen)	1	179355481	rs12724525	C	A	-0.0159	0.0205	0.438	219183	0.3818	TRUE	igd
393	Inflammatory bowel disease (FinnGen)	1	179356323	rs12729623	C	G	-0.0159	0.0205	0.438	219184	0.3818	TRUE	igd
394	Inflammatory bowel disease (FinnGen)	1	179361287	rs11805235	G	C	-0.0159	0.0205	0.4379	219185	0.3818	TRUE	igd
395	Inflammatory bowel disease (FinnGen)	1	179362342	rs7538909	C	T	-0.0159	0.0205	0.4379	219186	0.3818	TRUE	igd
396	Inflammatory bowel disease (FinnGen)	1	179362586	rs7515896	G	C	-0.0159	0.0205	0.4379	219187	0.3818	TRUE	igd
397	Inflammatory bowel disease (FinnGen)	1	179364059	rs6666939	G	T	-0.0159	0.0205	0.4379	219188	0.3818	TRUE	igd
398	Inflammatory bowel disease (FinnGen)	1	179368310	rs12726506	G	T	-0.0156	0.0205	0.4472	219189	0.3815	TRUE	igd
399	Inflammatory bowel disease (FinnGen)	1	179375852	rs12723024	A	G	-0.0163	0.0205	0.4244	219190	0.3813	TRUE	igd
400	Inflammatory bowel disease (FinnGen)	1	179385529	rs36046838	T	A	-0.0164	0.0205	0.4243	219191	0.3813	TRUE	igd
401	Inflammatory bowel disease (FinnGen)	1	179410693	rs12729775	C	T	-0.0165	0.0205	0.4211	219192	0.3812	TRUE	igd
402	Inflammatory bowel disease (FinnGen)	1	179416241	rs61821011	A	G	-0.0175	0.0205	0.3919	219193	0.3814	TRUE	igd
403	Inflammatory bowel disease (FinnGen)	1	179416484	rs12729491	C	A	-0.0175	0.0205	0.3919	219194	0.3814	TRUE	igd
404	Inflammatory bowel disease (FinnGen)	1	200594891	rs11808093	C	T	0.0157	0.0275	0.5686	219195	0.1543	TRUE	igd
405	Inflammatory bowel disease (FinnGen)	1	206994404	rs2138992	A	C	0.0204	0.0231	0.3761	219196	0.7539	TRUE	igd
406	Inflammatory bowel disease (FinnGen)	1	207001190	rs6540645	G	C	0.0498	0.0224	0.0259502	219197	0.7287	TRUE	igd
407	Inflammatory bowel disease (FinnGen)	1	200621190	rs78401243	A	G	0.0118	0.0287	0.6819	219198	0.1386	TRUE	igd
408	Inflammatory bowel disease (FinnGen)	1	200632660	rs77919058	T	C	0.0099	0.0287	0.730801	219199	0.1388	TRUE	igd
409	Inflammatory bowel disease (FinnGen)	1	207003319	rs4845143	G	T	0.0518	0.0223	0.0200401	219200	0.7249	TRUE	igd
410	Inflammatory bowel disease (FinnGen)	2	135420237	rs11688414	G	A	0.0446	0.02	0.0253898	219201	0.5401	TRUE	igd
411	Inflammatory bowel disease (FinnGen)	2	135610154	rs2053726	A	G	-0.0554	0.02	0.00564599	219202	0.4538	TRUE	igd
412	Inflammatory bowel disease (FinnGen)	2	135618982	rs6706537	T	C	-0.0547	0.02	0.00624597	219203	0.4543	TRUE	igd
413	Inflammatory bowel disease (FinnGen)	2	135624008	rs3814358	A	C	-0.0573	0.02	0.00420998	219204	0.4517	TRUE	igd
414	Inflammatory bowel disease (FinnGen)	2	135644978	rs2197579	C	T	-0.0573	0.02	0.00421502	219205	0.4517	TRUE	igd
415	Inflammatory bowel disease (FinnGen)	2	135774681	rs11903663	A	G	-0.0176	0.0297	0.5531	219206	0.1302	TRUE	igd
416	Inflammatory bowel disease (FinnGen)	2	135792528	rs62168934	A	G	-0.0186	0.0297	0.5301	219207	0.1301	TRUE	igd
417	Inflammatory bowel disease (FinnGen)	2	135795040	rs4953947	A	C	-0.0186	0.0297	0.53	219208	0.1301	TRUE	igd
418	Inflammatory bowel disease (FinnGen)	2	136409073	rs4954279	G	A	-0.0162	0.022	0.46	219209	0.2868	TRUE	igd
419	Inflammatory bowel disease (FinnGen)	2	136421323	rs1374329	A	G	-0.0164	0.0223	0.4622	219210	0.2711	TRUE	igd
420	Inflammatory bowel disease (FinnGen)	2	136432121	rs6746633	G	A	-0.0604	0.0333	0.0692293	219211	0.1	TRUE	igd
421	Inflammatory bowel disease (FinnGen)	2	136439517	rs313519	A	C	-0.0163	0.022	0.4587	219212	0.2868	TRUE	igd
422	Inflammatory bowel disease (FinnGen)	2	136496928	rs62168847	T	C	-0.0512	0.0315	0.1037	219213	0.114	TRUE	igd
423	Inflammatory bowel disease (FinnGen)	2	136500475	rs73958618	A	G	-0.0126	0.024	0.6011	219214	0.2201	TRUE	igd
424	Inflammatory bowel disease (FinnGen)	2	136503157	rs1438304	A	G	0.018	0.0224	0.4207	219215	0.7288	TRUE	igd
425	Inflammatory bowel disease (FinnGen)	2	136595426	rs56211644	T	C	-0.047	0.0304	0.1218	219216	0.1233	TRUE	igd
426	Inflammatory bowel disease (FinnGen)	2	136603366	rs3769005	C	G	0.0119	0.0218	0.5862	219217	0.7061	TRUE	igd
427	Inflammatory bowel disease (FinnGen)	2	136640787	rs7561565	T	G	0.0252	0.0277	0.3626	219218	0.1522	TRUE	igd
428	Inflammatory bowel disease (FinnGen)	2	136642433	rs16855656	A	G	-0.0484	0.0289	0.0940503	219219	0.1386	TRUE	igd
429	Inflammatory bowel disease (FinnGen)	2	136656536	rs3099427	A	G	0.0334	0.0278	0.2306	219220	0.15	TRUE	igd
430	Inflammatory bowel disease (FinnGen)	2	136695705	rs113974791	T	G	0.0278	0.0277	0.3148	219221	0.1521	TRUE	igd
431	Inflammatory bowel disease (FinnGen)	2	136721603	rs12615624	A	G	-0.0087	0.022	0.692901	219222	0.2866	TRUE	igd
432	Inflammatory bowel disease (FinnGen)	2	136725459	rs75524146	C	T	0.0347	0.028	0.2145	219223	0.1482	TRUE	igd
433	Inflammatory bowel disease (FinnGen)	2	136759379	rs309124	A	G	0.0224	0.0276	0.4164	219224	0.1535	TRUE	igd
434	Inflammatory bowel disease (FinnGen)	2	136783169	rs6714750	A	G	-0.0229	0.0221	0.3004	219225	0.2894	TRUE	igd
435	Inflammatory bowel disease (FinnGen)	2	136817088	rs749873	C	T	0.0215	0.0205	0.2952	219226	0.6237	TRUE	igd
436	Inflammatory bowel disease (FinnGen)	2	136994454	rs11678502	C	T	0.0313	0.0205	0.1262	219227	0.6167	TRUE	igd
437	Inflammatory bowel disease (FinnGen)	2	135631331	rs1446524	A	G	-0.0569	0.02	0.00450205	219228	0.4519	TRUE	igd
438	Inflammatory bowel disease (FinnGen)	2	135642180	rs4954193	A	G	-0.0573	0.02	0.00421599	219229	0.4517	TRUE	igd
439	Inflammatory bowel disease (FinnGen)	2	135717997	rs62168897	C	T	-0.0591	0.02	0.003159	219230	0.4504	TRUE	igd
440	Inflammatory bowel disease (FinnGen)	2	135758520	rs11895609	A	T	-0.0199	0.0299	0.5051	219231	0.1302	TRUE	igd
441	Inflammatory bowel disease (FinnGen)	2	135773692	rs4645053	T	A	-0.0175	0.0297	0.5563	219232	0.1302	TRUE	igd
442	Inflammatory bowel disease (FinnGen)	2	135785066	rs13402101	T	A	-0.0186	0.0297	0.5301	219233	0.1301	TRUE	igd
443	Inflammatory bowel disease (FinnGen)	2	135793845	rs11888951	T	C	-0.0186	0.0297	0.5303	219234	0.1301	TRUE	igd
444	Inflammatory bowel disease (FinnGen)	2	135801228	rs4954217	C	T	-0.0186	0.0297	0.53	219235	0.1301	TRUE	igd
445	Inflammatory bowel disease (FinnGen)	2	135826463	rs62168955	C	T	0.0385	0.0337	0.2533	219236	0.09735	TRUE	igd
446	Inflammatory bowel disease (FinnGen)	2	135853807	rs10208624	C	T	-0.0183	0.0297	0.537	219237	0.1301	TRUE	igd
447	Inflammatory bowel disease (FinnGen)	2	135880013	rs13410870	G	A	-0.0186	0.0297	0.5297	219238	0.1301	TRUE	igd
448	Inflammatory bowel disease (FinnGen)	2	135909462	rs4954221	G	A	-0.0185	0.0297	0.5328	219239	0.1301	TRUE	igd
449	Inflammatory bowel disease (FinnGen)	2	136376515	rs4954272	A	G	-0.0221	0.0299	0.4599	219240	0.1282	TRUE	igd
450	Inflammatory bowel disease (FinnGen)	2	136381348	rs12465802	G	A	-0.0335	0.0203	0.0982607	219241	0.4076	TRUE	igd
451	Inflammatory bowel disease (FinnGen)	2	136418348	rs6720287	A	G	-0.0159	0.022	0.47	219242	0.2865	TRUE	igd
452	Inflammatory bowel disease (FinnGen)	2	136435736	rs2441384	T	C	0.0152	0.0264	0.5657	219243	0.1711	TRUE	igd
453	Inflammatory bowel disease (FinnGen)	2	136462661	rs2117511	C	T	0.0552	0.0311	0.0759294	219244	0.8838	TRUE	igd
454	Inflammatory bowel disease (FinnGen)	2	136470714	rs13412397	G	A	0.0144	0.022	0.5129	219245	0.7139	TRUE	igd
455	Inflammatory bowel disease (FinnGen)	2	136520043	rs6708957	C	T	-0.0126	0.024	0.6006	219246	0.2201	TRUE	igd
456	Inflammatory bowel disease (FinnGen)	2	136522710	rs9287442	A	G	0.0184	0.0228	0.4214	219247	0.7458	TRUE	igd
457	Inflammatory bowel disease (FinnGen)	2	136551694	rs12998016	C	T	0.0172	0.0224	0.4413	219248	0.7292	TRUE	igd
458	Inflammatory bowel disease (FinnGen)	2	136569848	rs12988076	C	A	0.0106	0.0218	0.628901	219249	0.7078	TRUE	igd
459	Inflammatory bowel disease (FinnGen)	2	136570613	rs3769011	A	T	-0.0471	0.0305	0.123	219250	0.1219	TRUE	igd
460	Inflammatory bowel disease (FinnGen)	2	136578040	rs2322812	A	G	-0.0471	0.0305	0.123	219251	0.1219	TRUE	igd
461	Inflammatory bowel disease (FinnGen)	2	136615222	rs3213871	C	T	-0.0415	0.0293	0.1564	219252	0.1346	TRUE	igd
462	Inflammatory bowel disease (FinnGen)	2	136638216	rs632632	T	C	-0.006	0.0216	0.780301	219253	0.3047	TRUE	igd
463	Inflammatory bowel disease (FinnGen)	2	136652524	rs499483	G	A	0.0339	0.028	0.2255	219254	0.1482	TRUE	igd
464	Inflammatory bowel disease (FinnGen)	2	136656534	rs3099428	C	G	0.0334	0.0278	0.2306	219255	0.1499	TRUE	igd
465	Inflammatory bowel disease (FinnGen)	2	136721995	rs13404551	T	C	-0.0063	0.0216	0.770699	219256	0.3062	TRUE	igd
466	Inflammatory bowel disease (FinnGen)	2	136781262	rs78793148	C	A	-0.0198	0.0297	0.5041	219257	0.1324	TRUE	igd
467	Inflammatory bowel disease (FinnGen)	2	136924156	rs11684458	A	G	-0.0101	0.024	0.673501	219258	0.2202	TRUE	igd
468	Inflammatory bowel disease (FinnGen)	2	136974687	rs2176718	A	G	0.0026	0.0216	0.9054	219259	0.3113	TRUE	igd
469	Inflammatory bowel disease (FinnGen)	2	135295619	rs520449	C	T	-0.0344	0.0201	0.0864809	219260	0.5576	TRUE	igd
470	Inflammatory bowel disease (FinnGen)	2	135639975	rs1348790	C	G	-0.0573	0.02	0.00421396	219261	0.4517	TRUE	igd
471	Inflammatory bowel disease (FinnGen)	2	135647659	rs6430555	A	C	-0.0573	0.02	0.00421599	219262	0.4517	TRUE	igd
472	Inflammatory bowel disease (FinnGen)	2	135720715	rs56271357	C	T	-0.0592	0.02	0.003111	219263	0.4504	TRUE	igd
473	Inflammatory bowel disease (FinnGen)	2	135798758	rs62168941	C	T	-0.0186	0.0297	0.53	219264	0.1301	TRUE	igd
474	Inflammatory bowel disease (FinnGen)	2	135802020	rs7601683	C	T	-0.0186	0.0297	0.53	219265	0.1301	TRUE	igd
475	Inflammatory bowel disease (FinnGen)	2	135814716	rs7422031	C	T	-0.0186	0.0297	0.5303	219266	0.1301	TRUE	igd
476	Inflammatory bowel disease (FinnGen)	2	135954405	rs1375132	A	G	-0.0253	0.0221	0.2509	219267	0.2834	TRUE	igd
477	Inflammatory bowel disease (FinnGen)	2	136416941	rs6755383	C	T	-0.0162	0.022	0.4594	219268	0.2868	TRUE	igd
478	Inflammatory bowel disease (FinnGen)	2	136430866	rs313522	T	A	-0.0162	0.022	0.4592	219269	0.2868	TRUE	igd
479	Inflammatory bowel disease (FinnGen)	2	136432103	rs313523	G	A	-0.0162	0.022	0.4592	219270	0.2868	TRUE	igd
480	Inflammatory bowel disease (FinnGen)	2	136490266	rs60902646	T	C	-0.0618	0.0331	0.0620497	219271	0.101	TRUE	igd
481	Inflammatory bowel disease (FinnGen)	2	136501509	rs6732236	T	G	-0.0126	0.024	0.600999	219272	0.2201	TRUE	igd
482	Inflammatory bowel disease (FinnGen)	2	136511575	rs3213889	A	G	0.0179	0.0224	0.4229	219273	0.7288	TRUE	igd
483	Inflammatory bowel disease (FinnGen)	2	136515859	rs6720497	G	A	-0.0464	0.0319	0.1455	219274	0.1108	TRUE	igd
484	Inflammatory bowel disease (FinnGen)	2	136515924	rs6707289	A	G	-0.0464	0.0319	0.1455	219275	0.1108	TRUE	igd
485	Inflammatory bowel disease (FinnGen)	2	136535410	rs71348715	G	T	0.0179	0.0224	0.4229	219276	0.7287	TRUE	igd
486	Inflammatory bowel disease (FinnGen)	2	136554800	rs6430589	G	C	0.0177	0.0224	0.4297	219277	0.7293	TRUE	igd
487	Inflammatory bowel disease (FinnGen)	2	136580287	rs2164210	T	C	0.0106	0.0219	0.6284	219278	0.7078	TRUE	igd
488	Inflammatory bowel disease (FinnGen)	2	136628121	rs4988163	G	T	0.0188	0.0282	0.5041	219279	0.1456	TRUE	igd
489	Inflammatory bowel disease (FinnGen)	2	136652953	rs503227	T	C	0.0336	0.028	0.2293	219280	0.1485	TRUE	igd
490	Inflammatory bowel disease (FinnGen)	2	136670298	rs309168	C	T	-0.0064	0.0216	0.7683	219281	0.3062	TRUE	igd
491	Inflammatory bowel disease (FinnGen)	2	136672680	rs56100046	T	A	0.0346	0.028	0.2156	219282	0.1482	TRUE	igd
492	Inflammatory bowel disease (FinnGen)	2	136690783	rs309162	T	A	0.0278	0.0277	0.3151	219283	0.1521	TRUE	igd
493	Inflammatory bowel disease (FinnGen)	2	136696608	rs112758679	A	C	0.0278	0.0277	0.3148	219284	0.1521	TRUE	igd
494	Inflammatory bowel disease (FinnGen)	2	136698098	rs309149	C	T	-0.009	0.022	0.6806	219285	0.2866	TRUE	igd
495	Inflammatory bowel disease (FinnGen)	2	136707480	rs6750549	A	G	0.0273	0.0277	0.3235	219286	0.1521	TRUE	igd
496	Inflammatory bowel disease (FinnGen)	2	136740900	rs687670	T	C	-0.0063	0.0216	0.768599	219287	0.3067	TRUE	igd
497	Inflammatory bowel disease (FinnGen)	2	136746224	rs309118	G	C	0.0253	0.0275	0.3584	219288	0.1538	TRUE	igd
498	Inflammatory bowel disease (FinnGen)	2	136761853	rs309122	A	G	0.0253	0.0275	0.3582	219289	0.1538	TRUE	igd
499	Inflammatory bowel disease (FinnGen)	2	136773132	rs74697610	A	T	-0.0505	0.0329	0.1244	219290	0.1037	TRUE	igd
500	Inflammatory bowel disease (FinnGen)	2	136786651	rs12475139	T	A	-0.0144	0.0213	0.4998	219291	0.3356	TRUE	igd
501	Inflammatory bowel disease (FinnGen)	2	136792923	rs4245838	C	T	-0.0098	0.0337	0.7704	219292	0.09622	TRUE	igd
502	Inflammatory bowel disease (FinnGen)	2	136806959	rs925966	C	G	0.0312	0.0213	0.1421	219293	0.6744	TRUE	igd
503	Inflammatory bowel disease (FinnGen)	2	136825272	rs932206	C	T	-0.0122	0.0205	0.5518	219294	0.4862	TRUE	igd
504	Inflammatory bowel disease (FinnGen)	2	136910690	rs4954568	T	A	-0.0081	0.0212	0.7031	219295	0.327	TRUE	igd
505	Inflammatory bowel disease (FinnGen)	2	136926719	rs4954572	G	T	-0.004	0.0214	0.8507	219296	0.3214	TRUE	igd
506	Inflammatory bowel disease (FinnGen)	2	136935394	rs4954575	G	A	0.0013	0.0216	0.9524	219297	0.3089	TRUE	igd
507	Inflammatory bowel disease (FinnGen)	2	213740592	rs12465088	G	A	-0.0054	0.02	0.787501	219298	0.4331	TRUE	igd
508	Inflammatory bowel disease (FinnGen)	5	476353	rs2230437	C	T	0.0042	0.0203	0.8351	219299	0.3971	TRUE	igd
509	Inflammatory bowel disease (FinnGen)	5	528609	rs6880820	T	C	-0.0069	0.0269	0.7991	219300	0.1648	TRUE	igd
510	Inflammatory bowel disease (FinnGen)	5	477634	rs4334924	G	A	0.0062	0.0207	0.765701	219301	0.3664	TRUE	igd
511	Inflammatory bowel disease (FinnGen)	8	59370320	rs4738679	G	A	0.011	0.0204	0.589299	219302	0.6148	TRUE	igd
512	Inflammatory bowel disease (FinnGen)	9	104578210	rs9409014	G	C	-0.0203	0.0199	0.309	219303	0.4783	TRUE	igd
513	Inflammatory bowel disease (FinnGen)	9	104583528	rs2417299	T	C	-0.0205	0.0199	0.304	219304	0.4785	TRUE	igd
514	Inflammatory bowel disease (FinnGen)	9	104583820	rs1964138	A	G	-0.0205	0.0199	0.3032	219305	0.4784	TRUE	igd
515	Inflammatory bowel disease (FinnGen)	9	104586732	rs10117790	G	A	-0.0212	0.0199	0.2865	219306	0.4791	TRUE	igd
516	Inflammatory bowel disease (FinnGen)	3	94103591	rs11720390	A	G	0.0598	0.0413	0.147	219307	0.06198	TRUE	igd
517	Inflammatory bowel disease (FinnGen)	4	35334513	rs6813111	T	G	-0.0188	0.0227	0.4074	219308	0.7389	TRUE	igd
518	Inflammatory bowel disease (FinnGen)	4	35334996	rs6857366	A	G	-0.0188	0.0227	0.4062	219309	0.7389	TRUE	igd
519	Inflammatory bowel disease (FinnGen)	4	35335401	rs6836511	G	A	-0.0188	0.0227	0.4061	219310	0.7389	TRUE	igd
520	Inflammatory bowel disease (FinnGen)	4	35337288	rs12331409	A	C	-0.0191	0.0226	0.3981	219311	0.7376	TRUE	igd
521	Inflammatory bowel disease (FinnGen)	4	35338292	rs1348139	C	T	-0.0197	0.0226	0.3832	219312	0.7381	TRUE	igd
522	Inflammatory bowel disease (FinnGen)	4	35339828	rs10020396	T	C	-0.0197	0.0226	0.3832	219313	0.7381	TRUE	igd
523	Inflammatory bowel disease (FinnGen)	4	35343394	rs12646431	T	G	-0.0197	0.0226	0.383	219314	0.7381	TRUE	igd
524	Inflammatory bowel disease (FinnGen)	4	35344352	rs1837737	G	A	-0.0197	0.0226	0.383	219315	0.7381	TRUE	igd
525	Inflammatory bowel disease (FinnGen)	4	35345240	rs13117468	T	C	-0.0197	0.0226	0.383	219316	0.7381	TRUE	igd
526	Inflammatory bowel disease (FinnGen)	4	35351440	rs4467591	A	G	-0.0196	0.0226	0.386	219317	0.7377	TRUE	igd
527	Inflammatory bowel disease (FinnGen)	4	35351786	rs4634245	T	C	-0.0196	0.0226	0.386	219318	0.7377	TRUE	igd
528	Inflammatory bowel disease (FinnGen)	4	35353470	rs4277795	A	T	-0.0196	0.0226	0.386	219319	0.7377	TRUE	igd
529	Inflammatory bowel disease (FinnGen)	4	35356057	rs6531357	T	C	-0.0212	0.0228	0.3513	219320	0.7441	TRUE	igd
530	Inflammatory bowel disease (FinnGen)	4	35371324	rs430940	G	T	0.0137	0.0236	0.5623	219321	0.229	TRUE	igd
531	Inflammatory bowel disease (FinnGen)	4	35379492	rs406155	G	A	0.0127	0.0237	0.591701	219322	0.2286	TRUE	igd
532	Inflammatory bowel disease (FinnGen)	4	45642485	rs4033856	C	T	0.0166	0.0356	0.6398	219323	0.9137	TRUE	igd
533	Inflammatory bowel disease (FinnGen)	4	75864258	rs59349789	A	T	-0.0182	0.0222	0.4119	219324	0.2773	TRUE	igd
534	Inflammatory bowel disease (FinnGen)	5	169748235	rs79769806	A	G	-0.0086	0.0302	0.7772	219325	0.123	TRUE	igd
535	Inflammatory bowel disease (FinnGen)	7	16351558	rs12666346	T	C	-0.018	0.0345	0.6008	219326	0.09199	TRUE	igd
536	Inflammatory bowel disease (FinnGen)	7	16359060	rs55750250	A	G	-0.0128	0.0354	0.717799	219327	0.087	TRUE	igd
537	Inflammatory bowel disease (FinnGen)	7	16370782	rs191030074	G	A	-0.0224	0.0375	0.5509	219328	0.07669	TRUE	igd
538	Inflammatory bowel disease (FinnGen)	7	31096363	rs10241138	T	C	-0.0254	0.0317	0.4227	219329	0.1109	TRUE	igd
539	Inflammatory bowel disease (FinnGen)	7	104214487	rs6969323	C	A	-0.039	0.0241	0.1055	219330	0.2195	TRUE	igd
540	Inflammatory bowel disease (FinnGen)	6	138305102	rs72982722	C	T	-0.0323	0.0601	0.5915	219331	0.02996	TRUE	igd
541	Inflammatory bowel disease (FinnGen)	7	6719867	rs10231386	C	G	-0.0676	0.037	0.0674	219332	0.07884	TRUE	igd
542	Inflammatory bowel disease (FinnGen)	7	16369115	rs17169428	A	T	-0.0252	0.0325	0.4382	219333	0.1051	TRUE	igd
543	Inflammatory bowel disease (FinnGen)	7	16395072	rs11508469	G	A	-0.018	0.0346	0.6026	219334	0.09146	TRUE	igd
544	Inflammatory bowel disease (FinnGen)	7	16395531	rs10950614	C	G	-0.0179	0.0346	0.6048	219335	0.09146	TRUE	igd
545	Inflammatory bowel disease (FinnGen)	7	16398598	rs1921839	T	A	-0.0174	0.0347	0.6148	219336	0.09142	TRUE	igd
546	Inflammatory bowel disease (FinnGen)	7	16322506	rs12666960	T	C	-0.0244	0.033	0.4594	219337	0.1014	TRUE	igd
547	Inflammatory bowel disease (FinnGen)	7	31085162	rs17159861	T	C	-0.011	0.0323	0.733	219338	0.1074	TRUE	igd
548	Inflammatory bowel disease (FinnGen)	15	49208992	rs12899991	A	T	0.0041	0.0234	0.8599	219339	0.7559	TRUE	igd
549	Inflammatory bowel disease (FinnGen)	18	1053252	rs789029	T	C	0.0119	0.0286	0.6774	219340	0.1404	TRUE	igd
550	Inflammatory bowel disease (FinnGen)	16	81776276	rs10871420	A	G	0.0302	0.0204	0.1394	219341	0.3888	TRUE	igd
551	Inflammatory bowel disease (FinnGen)	16	1102701	rs11248851	C	T	-0.0245	0.0212	0.2476	219342	0.3318	TRUE	igd
552	Inflammatory bowel disease (FinnGen)	16	1103316	rs9921691	C	T	-0.0265	0.021	0.2063	219343	0.3449	TRUE	igd
553	Inflammatory bowel disease (FinnGen)	16	1105783	rs11861453	G	A	-0.0275	0.0211	0.1916	219344	0.3462	TRUE	igd
554	Inflammatory bowel disease (FinnGen)	13	58566675	rs9527748	G	A	-0.0188	0.02	0.3478	219345	0.4285	TRUE	igd
555	Inflammatory bowel disease (FinnGen)	13	58568049	rs9537904	G	A	-0.0188	0.02	0.3478	219346	0.4285	TRUE	igd
556	Inflammatory bowel disease (FinnGen)	13	58602529	rs9569804	G	A	-0.0184	0.0201	0.3599	219347	0.4286	TRUE	igd
557	Inflammatory bowel disease (FinnGen)	13	58693970	rs7322915	A	T	-0.0172	0.021	0.4123	219348	0.3461	TRUE	igd
558	Inflammatory bowel disease (FinnGen)	13	107906880	rs9520346	C	G	-0.0114	0.0911	0.9004	219349	0.9881	TRUE	igd
559	Inflammatory bowel disease (FinnGen)	14	57985112	rs413827	A	G	-0.004	0.0233	0.8634	219350	0.2383	TRUE	igd
560	Inflammatory bowel disease (FinnGen)	12	100283561	rs76118421	T	A	0.0262	0.0404	0.5165	219351	0.06535	TRUE	igd
561	Inflammatory bowel disease (FinnGen)	12	100362241	rs138155218	C	G	0.0242	0.0404	0.5497	219352	0.06542	TRUE	igd
562	Inflammatory bowel disease (FinnGen)	12	100496220	rs11110241	T	C	0.0497	0.0463	0.2837	219353	0.04825	TRUE	igd
563	Inflammatory bowel disease (FinnGen)	12	100517118	rs11110250	T	C	0.0476	0.0464	0.305	219354	0.04809	TRUE	igd
564	Inflammatory bowel disease (FinnGen)	12	100542517	rs12370758	T	C	0.0492	0.0465	0.2893	219355	0.04794	TRUE	igd
565	Inflammatory bowel disease (FinnGen)	12	100556111	rs11110265	G	A	0.0006	0.0372	0.9861	219356	0.07692	TRUE	igd
566	Inflammatory bowel disease (FinnGen)	12	100558751	rs9669453	G	A	0.0477	0.0464	0.3043	219357	0.04808	TRUE	igd
567	Inflammatory bowel disease (FinnGen)	12	100246906	rs1601915	C	T	-0.0026	0.0368	0.9436	219358	0.08036	TRUE	igd
568	Inflammatory bowel disease (FinnGen)	12	100354147	rs114272490	T	C	0.0243	0.0404	0.5481	219359	0.06543	TRUE	igd
569	Inflammatory bowel disease (FinnGen)	12	100411075	rs12371009	A	G	0.0263	0.0413	0.524	219360	0.06206	TRUE	igd
570	Inflammatory bowel disease (FinnGen)	12	100589143	rs12368593	A	C	0.0477	0.0464	0.304	219361	0.04808	TRUE	igd
571	Inflammatory bowel disease (FinnGen)	12	100214822	rs7970539	T	C	0.0022	0.0372	0.9529	219362	0.07831	TRUE	igd
572	Inflammatory bowel disease (FinnGen)	12	100281471	rs11110084	G	A	0.0028	0.0369	0.9387	219363	0.07976	TRUE	igd
573	Inflammatory bowel disease (FinnGen)	12	100291334	rs11110096	A	G	0.0228	0.0399	0.566899	219364	0.06909	TRUE	igd
574	Inflammatory bowel disease (FinnGen)	12	100302337	rs11110118	C	T	0.0259	0.0404	0.5219	219365	0.06544	TRUE	igd
575	Inflammatory bowel disease (FinnGen)	12	100346622	rs11110148	G	C	0.0255	0.0404	0.528	219366	0.06543	TRUE	igd
576	Inflammatory bowel disease (FinnGen)	12	100350261	rs12369047	T	G	0.0247	0.0404	0.5413	219367	0.06543	TRUE	igd
577	Inflammatory bowel disease (FinnGen)	12	100408342	rs11495178	C	A	0.0262	0.0413	0.5248	219368	0.06207	TRUE	igd
578	Inflammatory bowel disease (FinnGen)	12	100500818	rs57062458	C	T	0.0495	0.0463	0.2854	219369	0.04826	TRUE	igd
579	Inflammatory bowel disease (FinnGen)	12	100529938	rs12372388	G	A	0.0476	0.0464	0.305	219370	0.04809	TRUE	igd
580	Inflammatory bowel disease (FinnGen)	12	100549841	rs4374023	G	A	0.0493	0.0465	0.2889	219371	0.04793	TRUE	igd
581	Inflammatory bowel disease (FinnGen)	12	100572493	rs17030023	A	T	0.0475	0.0464	0.3058	219372	0.04809	TRUE	igd
582	Inflammatory bowel disease (FinnGen)	12	100602912	rs11110294	A	G	0.0208	0.041	0.6126	219373	0.06267	TRUE	igd
583	Inflammatory bowel disease (FinnGen)	12	100442387	rs2029585	T	C	0.0519	0.0464	0.2631	219374	0.04823	TRUE	igd
584	Inflammatory bowel disease (FinnGen)	12	100460986	rs11522881	C	T	0.0512	0.0464	0.2695	219375	0.04825	TRUE	igd
585	Inflammatory bowel disease (FinnGen)	12	100495426	rs17029986	T	G	0.0497	0.0463	0.2836	219376	0.04825	TRUE	igd
586	Inflammatory bowel disease (FinnGen)	12	100516793	rs11110249	T	A	0.0381	0.0467	0.4147	219377	0.04749	TRUE	igd
587	Inflammatory bowel disease (FinnGen)	12	100544236	rs117585280	T	A	0.0492	0.0465	0.2892	219378	0.04794	TRUE	igd
588	Inflammatory bowel disease (FinnGen)	12	100577526	rs11110276	G	T	0.0477	0.0464	0.3041	219379	0.04808	TRUE	igd
589	Inflammatory bowel disease (FinnGen)	12	100582714	rs7966796	A	G	-0.0029	0.0373	0.937	219380	0.07719	TRUE	igd
590	Inflammatory bowel disease (FinnGen)	12	100582783	rs2559847	T	C	-0.0477	0.0464	0.3041	219381	0.9519	TRUE	igd
591	Inflammatory bowel disease (FinnGen)	16	81777336	rs8057441	T	C	0.0093	0.0206	0.652299	219382	0.369	TRUE	igd
592	Inflammatory bowel disease (FinnGen)	16	81777841	rs9939612	T	C	-0.0113	0.0206	0.5822	219383	0.6311	TRUE	igd
593	Inflammatory bowel disease (FinnGen)	13	58475833	rs1953283	C	A	-0.0203	0.0201	0.3112	219384	0.4287	TRUE	igd
594	Inflammatory bowel disease (FinnGen)	13	58541519	rs9537883	G	T	-0.0201	0.0201	0.3154	219385	0.4288	TRUE	igd
595	Inflammatory bowel disease (FinnGen)	13	58565101	rs1036450	T	A	-0.0191	0.02	0.3413	219386	0.4285	TRUE	igd
596	Inflammatory bowel disease (FinnGen)	13	58565945	rs7990795	G	T	-0.0188	0.02	0.3478	219387	0.4285	TRUE	igd
597	Inflammatory bowel disease (FinnGen)	13	58578536	rs9563570	G	T	-0.0189	0.02	0.346	219388	0.4286	TRUE	igd
598	Inflammatory bowel disease (FinnGen)	13	58585753	rs1887128	A	G	-0.0188	0.02	0.3479	219389	0.4285	TRUE	igd
599	Inflammatory bowel disease (FinnGen)	13	58595043	rs1581853	G	A	-0.0143	0.0203	0.481599	219390	0.4093	TRUE	igd
600	Inflammatory bowel disease (FinnGen)	13	58608409	rs10444649	C	T	-0.0185	0.0201	0.3567	219391	0.4286	TRUE	igd
601	Inflammatory bowel disease (FinnGen)	8	10199548	rs17708276	G	A	-0.0544	0.0338	0.108	219392	0.109	TRUE	igd
602	Inflammatory bowel disease (FinnGen)	10	28588757	rs11006999	C	T	-0.0012	0.0288	0.9661	219393	0.1382	TRUE	igd
603	Inflammatory bowel disease (FinnGen)	21	31861790	rs75344046	T	C	-0.0205	0.0467	0.660601	219394	0.04724	TRUE	igd
604	Inflammatory bowel disease (FinnGen)	20	19285511	rs6081562	A	T	0.048	0.0221	0.0298999	219395	0.2813	TRUE	igd
605	Inflammatory bowel disease (FinnGen)	20	19323564	rs2024615	G	A	0.0494	0.0211	0.0192699	219396	0.3323	TRUE	igd
606	Inflammatory bowel disease (FinnGen)	22	35556599	rs134282	G	A	0.0341	0.0395	0.3882	219397	0.9315	TRUE	igd
607	Inflammatory bowel disease (FinnGen)	22	35557844	rs134289	A	C	0.0351	0.0395	0.374	219398	0.9315	TRUE	igd
608	Inflammatory bowel disease (FinnGen)	22	35558414	rs134300	A	G	0.0343	0.0395	0.3846	219399	0.9316	TRUE	igd
609	Inflammatory bowel disease (FinnGen)	22	35559925	rs2413308	T	G	0.0344	0.0395	0.3839	219400	0.9316	TRUE	igd
610	Inflammatory bowel disease (FinnGen)	22	35560258	rs134316	G	A	0.0344	0.0395	0.3839	219401	0.9316	TRUE	igd
611	Inflammatory bowel disease (FinnGen)	22	35571497	rs134381	T	C	0.0345	0.0395	0.3816	219402	0.9316	TRUE	igd
612	Inflammatory bowel disease (FinnGen)	22	35576731	rs134396	T	G	0.0345	0.0395	0.3816	219403	0.9316	TRUE	igd
613	Inflammatory bowel disease (FinnGen)	22	35557509	rs134287	C	A	0.0343	0.0395	0.385	219404	0.9315	TRUE	igd
614	Inflammatory bowel disease (FinnGen)	22	35558300	rs134296	C	A	0.0343	0.0395	0.3849	219405	0.9316	TRUE	igd
615	Inflammatory bowel disease (FinnGen)	22	35560386	rs6518933	G	A	0.0346	0.0395	0.3808	219406	0.9315	TRUE	igd
616	Inflammatory bowel disease (FinnGen)	22	35563904	rs134347	T	C	0.0345	0.0395	0.3826	219407	0.9316	TRUE	igd
617	Inflammatory bowel disease (FinnGen)	10	109292487	rs17291611	G	A	0.0234	0.0284	0.411	219408	0.1428	TRUE	igd
618	Inflammatory bowel disease (FinnGen)	10	78724969	rs11001948	A	C	-0.0651	0.0337	0.05339	219409	0.09605	TRUE	igd
619	Inflammatory bowel disease (FinnGen)	20	29825914	rs368042645	G	A	0.0015	0.025	0.9511	219410	0.1981	TRUE	igd
620	Inflammatory bowel disease (FinnGen)	20	29869867	rs113310015	C	T	0.0018	0.0249	0.942	219411	0.198	TRUE	igd
621	Inflammatory bowel disease (FinnGen)	20	19261922	rs3790176	G	A	0.0534	0.0219	0.0149599	219412	0.2899	TRUE	igd
622	Inflammatory bowel disease (FinnGen)	20	19285260	rs6035284	A	G	0.0483	0.0211	0.0221101	219413	0.3321	TRUE	igd
623	Inflammatory bowel disease (FinnGen)	20	19352794	rs4814843	T	C	0.0287	0.0202	0.1554	219414	0.4077	TRUE	igd
624	Inflammatory bowel disease (FinnGen)	20	19284480	rs6035283	G	T	0.0415	0.0209	0.0470295	219415	0.3479	TRUE	igd
625	Inflammatory bowel disease (FinnGen)	20	19306593	rs6081571	C	T	0.0471	0.0215	0.02831	219416	0.3108	TRUE	igd
626	Inflammatory bowel disease (FinnGen)	20	19333402	rs6046010	T	G	0.0428	0.0207	0.0389404	219417	0.355	TRUE	igd
627	Inflammatory bowel disease (FinnGen)	20	19352853	rs4814844	G	T	0.0288	0.0202	0.1553	219418	0.4077	TRUE	igd
628	Inflammatory bowel disease (FinnGen)	20	19293521	rs6035293	A	G	0.0483	0.0211	0.0221401	219419	0.3321	TRUE	igd
629	Inflammatory bowel disease (FinnGen)	5	418839	rs72711368	C	T	0.0078	0.0209	0.7104	219420	0.3541	TRUE	igd
630	Inflammatory bowel disease (FinnGen)	5	428754	rs67665078	G	A	0.014	0.02	0.4827	219421	0.4626	TRUE	igd
631	Inflammatory bowel disease (FinnGen)	5	502594	rs11738544	G	A	0.0146	0.0206	0.4781	219422	0.3929	TRUE	igd
632	Inflammatory bowel disease (FinnGen)	5	542023	rs9800013	A	G	-0.0087	0.0274	0.749899	219423	0.1573	TRUE	igd
633	Inflammatory bowel disease (FinnGen)	5	173497796	rs62395635	C	T	-0.0377	0.0415	0.3642	219424	0.06229	TRUE	igd
634	Inflammatory bowel disease (FinnGen)	5	174173171	rs77558518	G	A	0.0512	0.0339	0.1306	219425	0.09573	TRUE	igd
635	Inflammatory bowel disease (FinnGen)	3	161567918	rs79918449	G	T	0.0329	0.0276	0.2328	219426	0.1527	TRUE	igd
636	Inflammatory bowel disease (FinnGen)	3	161570350	rs1976207	G	A	0.0402	0.0265	0.1295	219427	0.1687	TRUE	igd
637	Inflammatory bowel disease (FinnGen)	3	161571265	rs4472059	T	C	0.0401	0.0265	0.13	219428	0.1687	TRUE	igd
638	Inflammatory bowel disease (FinnGen)	3	161602539	rs3912845	T	C	-0.0112	0.0239	0.6401	219429	0.7782	TRUE	igd
639	Inflammatory bowel disease (FinnGen)	4	35338990	rs1441208	A	C	-0.0197	0.0226	0.3824	219430	0.7381	TRUE	igd
640	Inflammatory bowel disease (FinnGen)	4	35343445	rs12646436	T	C	-0.0197	0.0226	0.3819	219431	0.7375	TRUE	igd
641	Inflammatory bowel disease (FinnGen)	4	35345094	rs7683635	A	G	-0.0197	0.0226	0.383	219432	0.7381	TRUE	igd
642	Inflammatory bowel disease (FinnGen)	4	35347370	rs11945212	T	C	-0.0205	0.0226	0.365	219433	0.7381	TRUE	igd
643	Inflammatory bowel disease (FinnGen)	4	35349435	rs2028447	T	G	-0.0196	0.0226	0.386	219434	0.7377	TRUE	igd
644	Inflammatory bowel disease (FinnGen)	4	35350241	rs13120223	G	T	-0.0196	0.0226	0.386	219435	0.7377	TRUE	igd
645	Inflammatory bowel disease (FinnGen)	4	35358338	rs9991605	G	T	-0.0195	0.0226	0.3882	219436	0.7377	TRUE	igd
646	Inflammatory bowel disease (FinnGen)	3	161559051	rs7428572	T	C	0.0407	0.0266	0.1258	219437	0.1686	TRUE	igd
647	Inflammatory bowel disease (FinnGen)	3	161571201	rs6767735	G	C	0.0401	0.0265	0.1299	219438	0.1687	TRUE	igd
648	Inflammatory bowel disease (FinnGen)	3	161594580	rs9810082	T	C	-0.0122	0.0239	0.610401	219439	0.7778	TRUE	igd
649	Inflammatory bowel disease (FinnGen)	4	35334050	rs1530245	G	A	-0.0191	0.0227	0.4007	219440	0.739	TRUE	igd
650	Inflammatory bowel disease (FinnGen)	4	35337280	rs2889084	G	A	-0.0189	0.0226	0.4025	219441	0.7376	TRUE	igd
651	Inflammatory bowel disease (FinnGen)	4	35340101	rs7660143	G	A	-0.0197	0.0226	0.383	219442	0.7381	TRUE	igd
652	Inflammatory bowel disease (FinnGen)	4	35341433	rs10009627	T	C	-0.0197	0.0226	0.383	219443	0.7381	TRUE	igd
653	Inflammatory bowel disease (FinnGen)	4	35343232	rs2165453	G	A	-0.0197	0.0226	0.383	219444	0.7381	TRUE	igd
654	Inflammatory bowel disease (FinnGen)	4	35344017	rs1583888	C	T	-0.0197	0.0226	0.383	219445	0.7381	TRUE	igd
655	Inflammatory bowel disease (FinnGen)	4	35348057	rs10026840	A	G	-0.0196	0.0226	0.3859	219446	0.7377	TRUE	igd
656	Inflammatory bowel disease (FinnGen)	3	127139574	rs6762473	C	A	-0.0293	0.0209	0.1611	219447	0.6599	TRUE	igd
657	Inflammatory bowel disease (FinnGen)	3	161566515	rs6784209	T	C	0.0403	0.0265	0.1288	219448	0.1687	TRUE	igd
658	Inflammatory bowel disease (FinnGen)	3	161570950	rs1550157	C	G	0.0402	0.0265	0.1297	219449	0.1687	TRUE	igd
659	Inflammatory bowel disease (FinnGen)	4	1517442	rs62287787	C	T	0.0368	0.0221	0.0949402	219450	0.2817	TRUE	igd
660	Inflammatory bowel disease (FinnGen)	3	193456274	rs2367850	C	G	-0.0101	0.0244	0.679401	219451	0.2224	TRUE	igd
661	Inflammatory bowel disease (FinnGen)	1	206991253	rs4440852	C	A	0.0203	0.0231	0.3789	219452	0.7538	TRUE	igd
662	Inflammatory bowel disease (FinnGen)	1	219904046	rs2153008	G	A	0.0658	0.0343	0.0550098	219453	0.907	TRUE	igd
663	Inflammatory bowel disease (FinnGen)	1	221945123	rs3010848	A	G	0.0053	0.0208	0.799	219454	0.3596	TRUE	igd
664	Inflammatory bowel disease (FinnGen)	1	221949567	rs3003903	C	T	0.0077	0.0208	0.712901	219455	0.3531	TRUE	igd
665	Inflammatory bowel disease (FinnGen)	1	179359073	rs12726875	A	G	-0.0159	0.0205	0.438	219456	0.3818	TRUE	igd
666	Inflammatory bowel disease (FinnGen)	1	179365550	rs12753971	C	T	-0.0159	0.0205	0.4379	219457	0.3818	TRUE	igd
667	Inflammatory bowel disease (FinnGen)	1	179376654	rs12746612	C	T	-0.0163	0.0205	0.4244	219458	0.3813	TRUE	igd
668	Inflammatory bowel disease (FinnGen)	1	179377544	rs12406974	A	G	-0.0163	0.0205	0.4244	219459	0.3813	TRUE	igd
669	Inflammatory bowel disease (FinnGen)	1	179406476	rs4418554	T	A	-0.0163	0.0205	0.4248	219460	0.3813	TRUE	igd
670	Inflammatory bowel disease (FinnGen)	1	179412525	rs10913762	T	C	-0.0174	0.0205	0.3955	219461	0.3815	TRUE	igd
671	Inflammatory bowel disease (FinnGen)	1	179413468	rs12401957	A	C	-0.0175	0.0205	0.3918	219462	0.3815	TRUE	igd
672	Inflammatory bowel disease (FinnGen)	1	179415227	rs12722736	G	T	-0.0175	0.0205	0.3918	219463	0.3815	TRUE	igd
673	Inflammatory bowel disease (FinnGen)	1	179418181	rs10913771	T	C	-0.0174	0.0205	0.3944	219464	0.3814	TRUE	igd
674	Inflammatory bowel disease (FinnGen)	1	207001709	rs1028181	T	C	0.0494	0.0224	0.02713	219465	0.7288	TRUE	igd
675	Inflammatory bowel disease (FinnGen)	1	179347530	rs10913739	C	G	-0.0155	0.0205	0.4506	219466	0.3818	TRUE	igd
676	Inflammatory bowel disease (FinnGen)	1	179359789	rs4652370	G	A	-0.0159	0.0205	0.438	219467	0.3818	TRUE	igd
677	Inflammatory bowel disease (FinnGen)	1	179378743	rs12757695	C	T	-0.0163	0.0205	0.4244	219468	0.3813	TRUE	igd
678	Inflammatory bowel disease (FinnGen)	1	179378925	rs12756900	G	A	-0.0163	0.0205	0.4244	219469	0.3813	TRUE	igd
679	Inflammatory bowel disease (FinnGen)	1	179400260	rs10913753	A	G	-0.0163	0.0205	0.4253	219470	0.3813	TRUE	igd
680	Inflammatory bowel disease (FinnGen)	1	179402340	rs12409903	A	G	-0.0163	0.0205	0.4248	219471	0.3813	TRUE	igd
681	Inflammatory bowel disease (FinnGen)	1	179412386	rs10913760	G	A	-0.0175	0.0205	0.3922	219472	0.3814	TRUE	igd
682	Inflammatory bowel disease (FinnGen)	1	179412886	rs11582754	C	G	-0.0175	0.0205	0.3918	219473	0.3815	TRUE	igd
683	Inflammatory bowel disease (FinnGen)	1	179345751	rs4495640	T	C	-0.0154	0.0205	0.4508	219474	0.3818	TRUE	igd
684	Inflammatory bowel disease (FinnGen)	1	179355429	rs12748264	T	C	-0.0159	0.0205	0.4386	219475	0.3818	TRUE	igd
685	Inflammatory bowel disease (FinnGen)	1	179357670	rs12738262	G	A	-0.0161	0.0205	0.4327	219476	0.3822	TRUE	igd
686	Inflammatory bowel disease (FinnGen)	1	179358626	rs11807559	C	G	-0.0159	0.0205	0.438	219477	0.3818	TRUE	igd
687	Inflammatory bowel disease (FinnGen)	1	179361299	rs11804154	T	G	-0.0159	0.0205	0.4379	219478	0.3818	TRUE	igd
688	Inflammatory bowel disease (FinnGen)	1	179366364	rs11808460	C	T	-0.0158	0.0205	0.4414	219479	0.3817	TRUE	igd
689	Inflammatory bowel disease (FinnGen)	1	179368150	rs12751260	T	C	-0.0157	0.0205	0.4432	219480	0.3816	TRUE	igd
690	Inflammatory bowel disease (FinnGen)	1	179377236	rs12746452	G	A	-0.0163	0.0205	0.4244	219481	0.3813	TRUE	igd
691	Inflammatory bowel disease (FinnGen)	1	179378451	rs12738920	T	G	-0.0163	0.0205	0.4244	219482	0.3813	TRUE	igd
692	Inflammatory bowel disease (FinnGen)	1	179395448	rs4651026	A	G	-0.0163	0.0205	0.425	219483	0.3813	TRUE	igd
693	Inflammatory bowel disease (FinnGen)	1	179397523	rs11811198	T	C	-0.0163	0.0205	0.425	219484	0.3813	TRUE	igd
694	Inflammatory bowel disease (FinnGen)	1	179407523	rs4651028	A	G	-0.0176	0.0205	0.39	219485	0.3831	TRUE	igd
695	Inflammatory bowel disease (FinnGen)	1	179410094	rs11802625	G	A	-0.0163	0.0205	0.4256	219486	0.3813	TRUE	igd
696	Inflammatory bowel disease (FinnGen)	1	179417682	rs12739116	C	G	-0.0175	0.0205	0.3939	219487	0.3815	TRUE	igd
697	Inflammatory bowel disease (FinnGen)	2	81684934	rs72819830	G	A	-0.0909	0.0602	0.1312	219488	0.02828	TRUE	igd
698	Inflammatory bowel disease (FinnGen)	2	213722554	rs4480940	T	C	-0.0002	0.02	0.9909	219489	0.4459	TRUE	igd
699	Inflammatory bowel disease (FinnGen)	2	213737688	rs4530308	T	C	0	0.02	0.9997	219490	0.4455	TRUE	igd
700	Inflammatory bowel disease (FinnGen)	2	213757489	rs12465650	T	G	0.0003	0.02	0.9886	219491	0.4458	TRUE	igd
701	Inflammatory bowel disease (FinnGen)	2	213759117	rs1482581	T	C	-0.0001	0.02	0.9964	219492	0.4455	TRUE	igd
702	Inflammatory bowel disease (FinnGen)	2	135662244	rs4954197	G	A	-0.0573	0.02	0.00423097	219493	0.4516	TRUE	igd
703	Inflammatory bowel disease (FinnGen)	2	135665461	rs10928523	C	T	-0.0573	0.02	0.00423204	219494	0.4516	TRUE	igd
704	Inflammatory bowel disease (FinnGen)	2	135762656	rs10197646	G	A	-0.0073	0.0245	0.766699	219495	0.2089	TRUE	igd
705	Inflammatory bowel disease (FinnGen)	2	135768352	rs7575241	C	A	-0.0053	0.0239	0.8255	219496	0.2245	TRUE	igd
706	Inflammatory bowel disease (FinnGen)	2	135781301	rs7597802	A	T	-0.0182	0.0296	0.5386	219497	0.1303	TRUE	igd
707	Inflammatory bowel disease (FinnGen)	2	135802050	rs7601696	C	A	-0.0186	0.0297	0.53	219498	0.1301	TRUE	igd
708	Inflammatory bowel disease (FinnGen)	2	136544197	rs10928546	C	T	0.0178	0.0224	0.4254	219499	0.7289	TRUE	igd
709	Inflammatory bowel disease (FinnGen)	2	136546110	rs2278544	A	G	0.0184	0.0228	0.4209	219500	0.7458	TRUE	igd
710	Inflammatory bowel disease (FinnGen)	2	136546635	rs4954633	C	T	-0.0463	0.0319	0.1462	219501	0.1108	TRUE	igd
711	Inflammatory bowel disease (FinnGen)	2	136553925	rs4954430	C	T	-0.0503	0.0322	0.1181	219502	0.1087	TRUE	igd
712	Inflammatory bowel disease (FinnGen)	2	136640101	rs78364332	T	C	0.0251	0.0277	0.3638	219503	0.1522	TRUE	igd
713	Inflammatory bowel disease (FinnGen)	2	136652859	rs16832156	G	A	-0.0504	0.0291	0.0836103	219504	0.1363	TRUE	igd
714	Inflammatory bowel disease (FinnGen)	2	136655582	rs3099429	T	A	0.0356	0.0279	0.2025	219505	0.1487	TRUE	igd
715	Inflammatory bowel disease (FinnGen)	2	136743490	rs2278683	A	C	-0.0505	0.029	0.08202	219506	0.1369	TRUE	igd
716	Inflammatory bowel disease (FinnGen)	2	136765951	rs309137	T	C	0.0027	0.021	0.8975	219507	0.3394	TRUE	igd
717	Inflammatory bowel disease (FinnGen)	2	136799609	rs10928554	C	T	-0.0152	0.0322	0.638	219508	0.1077	TRUE	igd
718	Inflammatory bowel disease (FinnGen)	2	136818719	rs2090660	C	T	-0.0221	0.0232	0.3406	219509	0.2449	TRUE	igd
719	Inflammatory bowel disease (FinnGen)	2	136901513	rs4954566	C	T	-0.0076	0.0212	0.7204	219510	0.3268	TRUE	igd
720	Inflammatory bowel disease (FinnGen)	2	136908062	rs1401687	G	C	-0.008	0.0212	0.706401	219511	0.327	TRUE	igd
721	Inflammatory bowel disease (FinnGen)	2	136429088	rs150183636	C	T	-0.0605	0.0333	0.0691401	219512	0.1	TRUE	igd
722	Inflammatory bowel disease (FinnGen)	2	136494186	rs10202489	G	A	0.0179	0.0223	0.4215	219513	0.7268	TRUE	igd
723	Inflammatory bowel disease (FinnGen)	2	136506927	rs6430585	A	C	0.0125	0.024	0.602101	219514	0.7799	TRUE	igd
724	Inflammatory bowel disease (FinnGen)	2	136539670	rs60963894	T	G	-0.0125	0.024	0.6023	219515	0.2201	TRUE	igd
725	Inflammatory bowel disease (FinnGen)	2	136540083	rs10496737	A	G	-0.0124	0.024	0.6058	219516	0.2201	TRUE	igd
726	Inflammatory bowel disease (FinnGen)	2	136542559	rs1469995	G	A	-0.0126	0.024	0.6006	219517	0.2201	TRUE	igd
727	Inflammatory bowel disease (FinnGen)	2	136553639	rs1011361	G	A	0.0173	0.0224	0.4393	219518	0.7292	TRUE	igd
728	Inflammatory bowel disease (FinnGen)	2	136580398	rs60376570	G	A	-0.0471	0.0305	0.1233	219519	0.1219	TRUE	igd
729	Inflammatory bowel disease (FinnGen)	2	136637350	rs16832138	G	A	-0.0402	0.0293	0.1704	219520	0.1344	TRUE	igd
730	Inflammatory bowel disease (FinnGen)	2	136646900	rs6752519	C	T	-0.0414	0.0293	0.158	219521	0.1344	TRUE	igd
731	Inflammatory bowel disease (FinnGen)	2	136653925	rs614193	A	T	0.0318	0.0278	0.2538	219522	0.1498	TRUE	igd
732	Inflammatory bowel disease (FinnGen)	2	136691825	rs309164	T	C	-0.009	0.022	0.6806	219523	0.2866	TRUE	igd
733	Inflammatory bowel disease (FinnGen)	2	136702118	rs12474975	A	T	0.0347	0.028	0.214	219524	0.1483	TRUE	igd
734	Inflammatory bowel disease (FinnGen)	2	136765074	rs1964459	C	G	0.0341	0.0279	0.2225	219525	0.1488	TRUE	igd
735	Inflammatory bowel disease (FinnGen)	2	136817769	rs75128007	A	G	-0.0236	0.023	0.3041	219526	0.2499	TRUE	igd
736	Inflammatory bowel disease (FinnGen)	2	136923693	rs2176716	C	T	-0.0107	0.024	0.6553	219527	0.2203	TRUE	igd
737	Inflammatory bowel disease (FinnGen)	2	137013606	rs10221893	C	T	0.032	0.0205	0.1184	219528	0.6164	TRUE	igd
738	Inflammatory bowel disease (FinnGen)	2	135666553	rs6733130	A	C	-0.0573	0.02	0.00423204	219529	0.4516	TRUE	igd
739	Inflammatory bowel disease (FinnGen)	2	135713703	rs3769023	G	A	-0.0594	0.02	0.00302301	219530	0.4506	TRUE	igd
740	Inflammatory bowel disease (FinnGen)	2	135832131	rs12328663	T	C	-0.0186	0.0297	0.5296	219531	0.1301	TRUE	igd
741	Inflammatory bowel disease (FinnGen)	2	135860305	rs58426504	T	G	-0.0186	0.0297	0.5307	219532	0.1301	TRUE	igd
742	Inflammatory bowel disease (FinnGen)	2	136191314	rs10209482	A	C	-0.0198	0.0297	0.5038	219533	0.13	TRUE	igd
743	Inflammatory bowel disease (FinnGen)	2	136322676	rs6759321	G	T	-0.0229	0.0208	0.2727	219534	0.3488	TRUE	igd
744	Inflammatory bowel disease (FinnGen)	2	136402117	rs4954276	A	G	-0.0162	0.022	0.4598	219535	0.2868	TRUE	igd
745	Inflammatory bowel disease (FinnGen)	2	136496805	rs35215526	G	A	-0.0512	0.0315	0.1036	219536	0.114	TRUE	igd
746	Inflammatory bowel disease (FinnGen)	2	136511951	rs7609188	G	C	-0.0464	0.0319	0.1454	219537	0.1108	TRUE	igd
747	Inflammatory bowel disease (FinnGen)	2	136522941	rs28453840	G	A	0.0176	0.0224	0.4302	219538	0.7286	TRUE	igd
748	Inflammatory bowel disease (FinnGen)	2	136536113	rs10496736	C	G	-0.0463	0.0319	0.1461	219539	0.1108	TRUE	igd
749	Inflammatory bowel disease (FinnGen)	2	136575199	rs6719488	G	T	0.0106	0.0218	0.628599	219540	0.7078	TRUE	igd
750	Inflammatory bowel disease (FinnGen)	2	136576577	rs892715	T	C	0.0106	0.0218	0.6282	219541	0.7078	TRUE	igd
751	Inflammatory bowel disease (FinnGen)	2	136607703	rs4988243	T	C	-0.064	0.034	0.0598494	219542	0.09528	TRUE	igd
752	Inflammatory bowel disease (FinnGen)	2	136625113	rs4594504	A	C	0.0181	0.0281	0.5191	219543	0.1455	TRUE	igd
753	Inflammatory bowel disease (FinnGen)	2	136638113	rs79176913	C	A	0.0249	0.0277	0.367	219544	0.1522	TRUE	igd
754	Inflammatory bowel disease (FinnGen)	2	136652045	rs139939202	G	A	0.0343	0.028	0.2212	219545	0.1479	TRUE	igd
755	Inflammatory bowel disease (FinnGen)	2	136652491	rs586964	G	A	0.0339	0.028	0.2258	219546	0.1482	TRUE	igd
756	Inflammatory bowel disease (FinnGen)	2	136653848	rs111682961	C	T	0.0344	0.028	0.2192	219547	0.1482	TRUE	igd
757	Inflammatory bowel disease (FinnGen)	2	136672775	rs309170	C	T	0.032	0.0278	0.2503	219548	0.1499	TRUE	igd
758	Inflammatory bowel disease (FinnGen)	2	136680534	rs309158	A	G	0.0252	0.0275	0.3597	219549	0.1538	TRUE	igd
759	Inflammatory bowel disease (FinnGen)	2	136688749	rs309161	G	A	0.0336	0.0278	0.2279	219550	0.15	TRUE	igd
760	Inflammatory bowel disease (FinnGen)	2	136694905	rs7573555	T	C	0.0269	0.0277	0.3315	219551	0.152	TRUE	igd
761	Inflammatory bowel disease (FinnGen)	2	136710372	rs309119	T	C	0.0335	0.0278	0.228	219552	0.15	TRUE	igd
762	Inflammatory bowel disease (FinnGen)	2	136711064	rs3112496	C	T	0.0321	0.0278	0.2492	219553	0.1499	TRUE	igd
763	Inflammatory bowel disease (FinnGen)	2	136732772	rs309157	G	A	0.0362	0.0279	0.1955	219554	0.1483	TRUE	igd
764	Inflammatory bowel disease (FinnGen)	2	136751842	rs309133	A	C	0.0321	0.0278	0.2492	219555	0.1499	TRUE	igd
765	Inflammatory bowel disease (FinnGen)	2	136787402	rs6716536	C	T	-0.0256	0.0214	0.2311	219556	0.3324	TRUE	igd
766	Inflammatory bowel disease (FinnGen)	2	136929107	rs72976292	T	A	0.0009	0.0216	0.9672	219557	0.3093	TRUE	igd
767	Inflammatory bowel disease (FinnGen)	2	136930232	rs13415439	C	A	-0.0001	0.0216	0.9974	219558	0.3092	TRUE	igd
768	Inflammatory bowel disease (FinnGen)	2	137014023	rs4072434	C	G	0.0318	0.0205	0.1209	219559	0.6166	TRUE	igd
769	Inflammatory bowel disease (FinnGen)	2	137051974	rs72847650	C	A	0.0043	0.021	0.8382	219560	0.3593	TRUE	igd
770	Inflammatory bowel disease (FinnGen)	2	135287914	rs578384	T	C	-0.0321	0.0201	0.11	219561	0.5534	TRUE	igd
771	Inflammatory bowel disease (FinnGen)	2	135406395	rs13424016	A	G	0.045	0.02	0.0242801	219562	0.5402	TRUE	igd
772	Inflammatory bowel disease (FinnGen)	2	135637847	rs1446525	G	A	-0.0573	0.02	0.00421599	219563	0.4517	TRUE	igd
773	Inflammatory bowel disease (FinnGen)	2	135667053	rs1374288	C	T	-0.0573	0.02	0.00423204	219564	0.4516	TRUE	igd
774	Inflammatory bowel disease (FinnGen)	2	135711516	rs3814355	C	T	-0.0592	0.02	0.00308802	219565	0.4504	TRUE	igd
775	Inflammatory bowel disease (FinnGen)	2	135711657	rs3814354	G	A	-0.0591	0.02	0.00313199	219566	0.4504	TRUE	igd
776	Inflammatory bowel disease (FinnGen)	2	135755629	rs1530559	A	G	-0.0484	0.0201	0.0160199	219567	0.463	TRUE	igd
777	Inflammatory bowel disease (FinnGen)	2	135775049	rs11888521	G	C	-0.0176	0.0297	0.5521	219568	0.1302	TRUE	igd
778	Inflammatory bowel disease (FinnGen)	2	135780168	rs4954212	A	G	-0.0182	0.0297	0.5392	219569	0.1303	TRUE	igd
779	Inflammatory bowel disease (FinnGen)	2	135803425	rs4954218	G	T	-0.0534	0.0253	0.0348001	219570	0.7845	TRUE	igd
780	Inflammatory bowel disease (FinnGen)	2	135872646	rs4954220	C	A	-0.0183	0.0297	0.537	219571	0.1301	TRUE	igd
781	Inflammatory bowel disease (FinnGen)	2	135612448	rs4954191	C	G	-0.0554	0.02	0.00564599	219572	0.4538	TRUE	igd
782	Inflammatory bowel disease (FinnGen)	2	135667131	rs766271	C	T	-0.0571	0.0201	0.004462	219573	0.4398	TRUE	igd
783	Inflammatory bowel disease (FinnGen)	2	135793565	rs4954214	C	T	-0.0186	0.0297	0.5301	219574	0.1301	TRUE	igd
784	Inflammatory bowel disease (FinnGen)	2	135818907	rs2874739	C	T	-0.0186	0.0297	0.5297	219575	0.1301	TRUE	igd
785	Inflammatory bowel disease (FinnGen)	2	135912977	rs7594509	G	T	-0.0185	0.0297	0.5334	219576	0.1301	TRUE	igd
786	Inflammatory bowel disease (FinnGen)	2	136407479	rs1446585	A	G	-0.0205	0.0209	0.3256	219577	0.348	TRUE	igd
787	Inflammatory bowel disease (FinnGen)	2	136408821	rs16831899	G	A	-0.054	0.0312	0.0831706	219578	0.1157	TRUE	igd
788	Inflammatory bowel disease (FinnGen)	2	136438517	rs76380759	G	A	0.0164	0.0264	0.5354	219579	0.1706	TRUE	igd
789	Inflammatory bowel disease (FinnGen)	2	136445526	rs313526	C	T	-0.0162	0.022	0.4604	219580	0.2867	TRUE	igd
790	Inflammatory bowel disease (FinnGen)	2	136474098	rs11679508	A	T	0.0142	0.022	0.5176	219581	0.7139	TRUE	igd
791	Inflammatory bowel disease (FinnGen)	2	136485280	rs2874834	G	A	0.0201	0.0227	0.3742	219582	0.7386	TRUE	igd
792	Inflammatory bowel disease (FinnGen)	2	136502792	rs1438305	C	G	0.018	0.0224	0.4203	219583	0.7288	TRUE	igd
793	Inflammatory bowel disease (FinnGen)	2	136518103	rs12994270	T	A	0.0179	0.0224	0.424	219584	0.7288	TRUE	igd
794	Inflammatory bowel disease (FinnGen)	2	136522675	rs10173394	C	T	0.0178	0.0224	0.4249	219585	0.7288	TRUE	igd
795	Inflammatory bowel disease (FinnGen)	2	136539122	rs11684545	G	T	0.0178	0.0224	0.4253	219586	0.7289	TRUE	igd
796	Inflammatory bowel disease (FinnGen)	2	136539330	rs1865452	C	T	-0.0125	0.024	0.6023	219587	0.2201	TRUE	igd
797	Inflammatory bowel disease (FinnGen)	10	78712323	rs3781148	C	T	-0.0615	0.0342	0.0721406	219588	0.09284	TRUE	igd
798	Inflammatory bowel disease (FinnGen)	10	78716030	rs11001941	A	G	-0.0649	0.0351	0.0648097	219589	0.08719	TRUE	igd
799	Inflammatory bowel disease (FinnGen)	7	24464799	rs62448869	A	T	-0.003	0.0201	0.8827	219590	0.5358	TRUE	igd
800	Inflammatory bowel disease (FinnGen)	7	46774896	rs11764382	G	A	-0.0084	0.0286	0.7681	219591	0.1395	TRUE	igd
801	Inflammatory bowel disease (FinnGen)	7	24465024	rs62448871	A	C	-0.0028	0.0201	0.8904	219592	0.5359	TRUE	igd
802	Inflammatory bowel disease (FinnGen)	7	46774162	rs12533001	G	T	-0.0084	0.0286	0.767901	219593	0.1395	TRUE	igd
803	Inflammatory bowel disease (FinnGen)	7	16338614	rs57026722	A	G	-0.0102	0.0346	0.7678	219594	0.0908	TRUE	igd
804	Inflammatory bowel disease (FinnGen)	7	16348830	rs17169417	T	C	-0.0142	0.0348	0.683501	219595	0.08979	TRUE	igd
805	Inflammatory bowel disease (FinnGen)	7	16368771	rs58877550	G	T	-0.0223	0.0375	0.5524	219596	0.07669	TRUE	igd
806	Inflammatory bowel disease (FinnGen)	7	16389089	rs4001474	T	G	-0.0158	0.0346	0.6481	219597	0.09138	TRUE	igd
807	Inflammatory bowel disease (FinnGen)	7	16394509	rs4463323	G	A	-0.0179	0.0346	0.604	219598	0.09146	TRUE	igd
808	Inflammatory bowel disease (FinnGen)	7	16395978	rs73306417	T	C	-0.0179	0.0346	0.6052	219599	0.09145	TRUE	igd
809	Inflammatory bowel disease (FinnGen)	9	93557066	rs1333637	C	T	0.0174	0.0207	0.4018	219600	0.3611	TRUE	igd
810	Inflammatory bowel disease (FinnGen)	2	239892208	rs11683769	A	T	-0.0004	0.0245	0.9874	219601	0.2092	TRUE	igd
811	Inflammatory bowel disease (FinnGen)	2	239893783	rs35945722	G	A	-0.02	0.0265	0.4505	219602	0.1721	TRUE	igd
812	Inflammatory bowel disease (FinnGen)	2	135784227	rs4954213	G	T	-0.0186	0.0297	0.5301	219603	0.1301	TRUE	igd
813	Inflammatory bowel disease (FinnGen)	2	135789472	rs6737635	G	T	-0.0186	0.0297	0.5301	219604	0.1301	TRUE	igd
814	Inflammatory bowel disease (FinnGen)	2	135795443	rs10167901	C	T	-0.0186	0.0297	0.53	219605	0.1301	TRUE	igd
815	Inflammatory bowel disease (FinnGen)	2	135797223	rs10186594	A	G	-0.0186	0.0297	0.5299	219606	0.1301	TRUE	igd
816	Inflammatory bowel disease (FinnGen)	2	135800601	rs2017831	C	T	-0.0186	0.0297	0.53	219607	0.1301	TRUE	igd
817	Inflammatory bowel disease (FinnGen)	2	135871624	rs58697996	G	A	-0.0187	0.0297	0.5295	219608	0.1301	TRUE	igd
818	Inflammatory bowel disease (FinnGen)	2	135878814	rs2290518	G	A	-0.0187	0.0297	0.528799	219609	0.1301	TRUE	igd
819	Inflammatory bowel disease (FinnGen)	2	135893853	rs7603805	A	G	-0.0187	0.0297	0.5295	219610	0.1301	TRUE	igd
820	Inflammatory bowel disease (FinnGen)	2	136440300	rs7599898	C	T	0.0163	0.0264	0.5361	219611	0.1706	TRUE	igd
821	Inflammatory bowel disease (FinnGen)	2	136496493	rs62168843	T	C	-0.0512	0.0315	0.1035	219612	0.114	TRUE	igd
822	Inflammatory bowel disease (FinnGen)	2	136505546	rs3820794	C	T	0.0176	0.0229	0.4414	219613	0.7462	TRUE	igd
823	Inflammatory bowel disease (FinnGen)	2	136507039	rs12998387	A	G	0.018	0.0224	0.4217	219614	0.7288	TRUE	igd
824	Inflammatory bowel disease (FinnGen)	2	136555484	rs1807356	T	C	-0.033	0.0283	0.2448	219615	0.1455	TRUE	igd
825	Inflammatory bowel disease (FinnGen)	2	136560003	rs61470941	T	C	-0.0471	0.0305	0.123	219616	0.1219	TRUE	igd
826	Inflammatory bowel disease (FinnGen)	2	136633962	rs1057031	G	A	0.0251	0.0277	0.3637	219617	0.1522	TRUE	igd
827	Inflammatory bowel disease (FinnGen)	2	136710554	rs895285	A	G	0.0362	0.0279	0.1955	219618	0.1483	TRUE	igd
828	Inflammatory bowel disease (FinnGen)	2	136726567	rs309154	C	T	0.0347	0.028	0.2145	219619	0.1482	TRUE	igd
829	Inflammatory bowel disease (FinnGen)	2	136787476	rs74266324	G	A	-0.0188	0.027	0.487401	219620	0.1708	TRUE	igd
830	Inflammatory bowel disease (FinnGen)	2	136817658	rs16832624	T	C	-0.0237	0.023	0.3019	219621	0.2499	TRUE	igd
831	Inflammatory bowel disease (FinnGen)	2	136901607	rs4954392	A	G	-0.0077	0.0212	0.7166	219622	0.3268	TRUE	igd
832	Inflammatory bowel disease (FinnGen)	2	136991517	rs12986776	C	G	0.0315	0.0205	0.1246	219623	0.6165	TRUE	igd
833	Inflammatory bowel disease (FinnGen)	2	135479980	rs6723108	G	T	-0.0576	0.02	0.00399899	219624	0.546	TRUE	igd
834	Inflammatory bowel disease (FinnGen)	3	12351195	rs6768049	T	C	0.0307	0.0218	0.1581	219625	0.2954	TRUE	igd
835	Inflammatory bowel disease (FinnGen)	3	12353993	rs13073869	G	A	0.0302	0.0218	0.1653	219626	0.2952	TRUE	igd
836	Inflammatory bowel disease (FinnGen)	3	12349490	rs17036242	G	A	0.0307	0.0218	0.1581	219627	0.2954	TRUE	igd
837	Inflammatory bowel disease (FinnGen)	3	12363637	rs12493718	G	T	0.0307	0.0218	0.1582	219628	0.2954	TRUE	igd
838	Inflammatory bowel disease (FinnGen)	3	12372882	rs2028760	G	A	0.0302	0.0218	0.1651	219629	0.2952	TRUE	igd
839	Inflammatory bowel disease (FinnGen)	3	17380210	rs56981635	C	T	0.0206	0.0359	0.5659	219630	0.08367	TRUE	igd
840	Inflammatory bowel disease (FinnGen)	3	17403545	rs75330476	C	A	0.0308	0.0354	0.385	219631	0.08613	TRUE	igd
841	Inflammatory bowel disease (FinnGen)	3	12347815	rs57819653	G	A	0.0307	0.0218	0.1583	219632	0.2954	TRUE	igd
842	Inflammatory bowel disease (FinnGen)	3	12347737	rs59390337	T	C	0.0307	0.0218	0.1583	219633	0.2954	TRUE	igd
843	Inflammatory bowel disease (FinnGen)	3	12356196	rs12487012	T	C	0.0307	0.0218	0.1581	219634	0.2954	TRUE	igd
844	Inflammatory bowel disease (FinnGen)	3	12343591	rs11710969	G	A	0.0264	0.0214	0.2173	219635	0.3159	TRUE	igd
845	Inflammatory bowel disease (FinnGen)	3	12351746	rs12629293	A	G	0.0312	0.0218	0.1514	219636	0.2956	TRUE	igd
846	Inflammatory bowel disease (FinnGen)	3	12364413	rs12631322	A	G	0.0307	0.0218	0.1582	219637	0.2954	TRUE	igd
847	Inflammatory bowel disease (FinnGen)	3	12373778	rs58910856	T	A	0.0302	0.0218	0.1648	219638	0.2952	TRUE	igd
848	Inflammatory bowel disease (FinnGen)	3	12346962	rs10510412	G	A	0.0308	0.0218	0.1568	219639	0.2954	TRUE	igd
849	Inflammatory bowel disease (FinnGen)	3	12349924	rs13061415	T	C	0.0312	0.0218	0.1517	219640	0.2943	TRUE	igd
850	Inflammatory bowel disease (FinnGen)	3	12350781	rs12639162	A	G	0.0307	0.0218	0.1581	219641	0.2954	TRUE	igd
851	Inflammatory bowel disease (FinnGen)	4	35339332	rs1978933	T	C	-0.0197	0.0226	0.3832	219642	0.7381	TRUE	igd
852	Inflammatory bowel disease (FinnGen)	4	35349052	rs2028446	T	C	-0.0195	0.0226	0.3867	219643	0.7377	TRUE	igd
853	Inflammatory bowel disease (FinnGen)	4	35349151	rs1899279	C	A	-0.0196	0.0226	0.386	219644	0.7377	TRUE	igd
854	Inflammatory bowel disease (FinnGen)	4	35358215	rs13105343	C	T	-0.0124	0.0234	0.5966	219645	0.7644	TRUE	igd
855	Inflammatory bowel disease (FinnGen)	4	35358523	rs10028591	A	G	-0.0142	0.0236	0.547299	219646	0.7708	TRUE	igd
856	Inflammatory bowel disease (FinnGen)	4	35365700	rs425330	T	C	-0.0161	0.0266	0.543501	219647	0.8311	TRUE	igd
857	Inflammatory bowel disease (FinnGen)	10	28589942	rs10826445	G	A	-0.0014	0.0288	0.9611	219648	0.1382	TRUE	igd
858	Inflammatory bowel disease (FinnGen)	10	28588269	rs7916711	G	A	-0.0011	0.0288	0.9684	219649	0.1382	TRUE	igd
859	Inflammatory bowel disease (FinnGen)	10	28588328	rs7901835	T	C	-0.0011	0.0288	0.9683	219650	0.1382	TRUE	igd
860	Inflammatory bowel disease (FinnGen)	16	81775380	rs4889375	A	C	0.0188	0.0201	0.3509	219651	0.4269	TRUE	igd
861	Inflammatory bowel disease (FinnGen)	16	81784359	rs12935228	G	A	-0.0082	0.0205	0.691301	219652	0.6281	TRUE	igd
862	Inflammatory bowel disease (FinnGen)	12	100257073	rs111923753	C	T	0.0012	0.0369	0.9746	219653	0.07974	TRUE	igd
863	Inflammatory bowel disease (FinnGen)	12	100281152	rs79222628	G	A	0.0028	0.0369	0.9384	219654	0.07975	TRUE	igd
864	Inflammatory bowel disease (FinnGen)	12	100283085	rs11110086	G	A	0.0262	0.0404	0.5165	219655	0.06535	TRUE	igd
865	Inflammatory bowel disease (FinnGen)	12	100350616	rs7313123	T	C	0.0246	0.0404	0.5433	219656	0.06543	TRUE	igd
866	Inflammatory bowel disease (FinnGen)	12	100369625	rs115024257	G	A	0.0239	0.0404	0.5543	219657	0.06537	TRUE	igd
867	Inflammatory bowel disease (FinnGen)	12	100384493	rs12369165	C	T	0.0262	0.0413	0.525	219658	0.06207	TRUE	igd
868	Inflammatory bowel disease (FinnGen)	12	100404585	rs11110191	C	T	0.0262	0.0413	0.5255	219659	0.06207	TRUE	igd
869	Inflammatory bowel disease (FinnGen)	12	100405873	rs138049946	T	C	0.0261	0.0413	0.527499	219660	0.06209	TRUE	igd
870	Inflammatory bowel disease (FinnGen)	12	100407711	rs11524043	G	A	0.0263	0.0413	0.5247	219661	0.06207	TRUE	igd
871	Inflammatory bowel disease (FinnGen)	12	100421119	rs60861038	C	T	0.0261	0.0413	0.5264	219662	0.06207	TRUE	igd
872	Inflammatory bowel disease (FinnGen)	12	100452832	rs11832216	C	T	0.0515	0.0463	0.266	219663	0.04826	TRUE	igd
873	Inflammatory bowel disease (FinnGen)	12	100517474	rs11110251	A	C	0.0476	0.0464	0.305	219664	0.04809	TRUE	igd
874	Inflammatory bowel disease (FinnGen)	13	58496024	rs9537865	C	T	-0.0202	0.0201	0.3139	219665	0.4284	TRUE	igd
875	Inflammatory bowel disease (FinnGen)	13	58561539	rs9537900	A	G	-0.0174	0.0201	0.3845	219666	0.4287	TRUE	igd
876	Inflammatory bowel disease (FinnGen)	13	58570772	rs986833	A	G	-0.0188	0.02	0.3478	219667	0.4285	TRUE	igd
877	Inflammatory bowel disease (FinnGen)	13	58578107	rs7988274	A	C	-0.0188	0.02	0.3478	219668	0.4285	TRUE	igd
878	Inflammatory bowel disease (FinnGen)	13	58585768	rs1887129	C	T	-0.0188	0.02	0.3479	219669	0.4285	TRUE	igd
879	Inflammatory bowel disease (FinnGen)	13	58602233	rs9537922	T	C	-0.0184	0.0201	0.3599	219670	0.4286	TRUE	igd
880	Inflammatory bowel disease (FinnGen)	13	58711142	rs9569823	C	T	-0.0177	0.0208	0.3956	219671	0.36	TRUE	igd
881	Inflammatory bowel disease (FinnGen)	12	100215567	rs7971435	T	G	0.0031	0.0372	0.9328	219672	0.07829	TRUE	igd
882	Inflammatory bowel disease (FinnGen)	12	100242274	rs74659220	A	C	-0.0026	0.0368	0.9436	219673	0.08036	TRUE	igd
883	Inflammatory bowel disease (FinnGen)	12	100247947	rs11110070	G	A	0.0007	0.0369	0.9839	219674	0.07977	TRUE	igd
884	Inflammatory bowel disease (FinnGen)	12	100266113	rs11110077	C	G	0.0014	0.0369	0.9689	219675	0.07975	TRUE	igd
885	Inflammatory bowel disease (FinnGen)	12	100295304	rs7308947	A	T	0.0261	0.0404	0.5175	219676	0.06536	TRUE	igd
886	Inflammatory bowel disease (FinnGen)	12	100305117	rs10860537	C	T	0.0259	0.0404	0.5214	219677	0.06544	TRUE	igd
887	Inflammatory bowel disease (FinnGen)	12	100333456	rs74767263	C	G	0.026	0.0404	0.5205	219678	0.06544	TRUE	igd
888	Inflammatory bowel disease (FinnGen)	12	100404424	rs11110190	T	C	0.026	0.0413	0.5294	219679	0.06209	TRUE	igd
889	Inflammatory bowel disease (FinnGen)	12	100419726	rs76734283	G	C	0.0262	0.0413	0.5256	219680	0.06206	TRUE	igd
890	Inflammatory bowel disease (FinnGen)	12	100433633	rs11110208	T	C	0.052	0.0464	0.2626	219681	0.04823	TRUE	igd
891	Inflammatory bowel disease (FinnGen)	12	100443122	rs2131006	A	G	0.0493	0.0438	0.2607	219682	0.05448	TRUE	igd
892	Inflammatory bowel disease (FinnGen)	12	100534291	rs11110257	C	T	0.0476	0.0464	0.305	219683	0.04809	TRUE	igd
893	Inflammatory bowel disease (FinnGen)	12	100553544	rs117905191	G	A	0.0477	0.0464	0.3043	219684	0.04808	TRUE	igd
894	Inflammatory bowel disease (FinnGen)	12	100555590	rs11610034	T	C	0.0208	0.041	0.611999	219685	0.06267	TRUE	igd
895	Inflammatory bowel disease (FinnGen)	12	100557345	rs11110266	C	T	0.0222	0.0392	0.5723	219686	0.06894	TRUE	igd
896	Inflammatory bowel disease (FinnGen)	12	100587263	rs1863906	A	C	-0.0029	0.0373	0.9371	219687	0.07719	TRUE	igd
897	Inflammatory bowel disease (FinnGen)	12	100591113	rs11110283	C	A	0.0479	0.0464	0.3021	219688	0.04807	TRUE	igd
898	Inflammatory bowel disease (FinnGen)	12	100605417	rs7138882	A	G	0.0477	0.0464	0.3037	219689	0.04807	TRUE	igd
899	Inflammatory bowel disease (FinnGen)	14	23847194	rs74037001	A	G	-0.0301	0.035	0.3891	219690	0.08868	TRUE	igd
900	Inflammatory bowel disease (FinnGen)	13	58575268	rs9537908	T	C	-0.0188	0.02	0.3478	219691	0.4285	TRUE	igd
901	Inflammatory bowel disease (FinnGen)	13	58648599	rs9537937	A	T	-0.0181	0.0201	0.3667	219692	0.4288	TRUE	igd
902	Inflammatory bowel disease (FinnGen)	13	58695024	rs9527764	T	A	-0.0173	0.021	0.4108	219693	0.3461	TRUE	igd
903	Inflammatory bowel disease (FinnGen)	7	6583202	rs75546071	C	G	-0.0779	0.0448	0.0816394	219694	0.0529	TRUE	igd
904	Inflammatory bowel disease (FinnGen)	6	104992395	rs2211033	C	T	0.0262	0.0221	0.2356	219695	0.2795	TRUE	igd
905	Inflammatory bowel disease (FinnGen)	6	104995859	rs1416039	C	A	0.0255	0.0221	0.2481	219696	0.2792	TRUE	igd
906	Inflammatory bowel disease (FinnGen)	6	105002107	rs34362270	T	C	0.026	0.0221	0.2387	219697	0.2795	TRUE	igd
907	Inflammatory bowel disease (FinnGen)	6	105003620	rs11751952	T	A	0.0234	0.0223	0.2939	219698	0.2734	TRUE	igd
908	Inflammatory bowel disease (FinnGen)	6	105042620	rs35283097	C	T	0.0294	0.0223	0.1881	219699	0.2724	TRUE	igd
909	Inflammatory bowel disease (FinnGen)	6	105044060	rs60647205	C	T	0.0294	0.0223	0.1879	219700	0.2724	TRUE	igd
910	Inflammatory bowel disease (FinnGen)	6	105056547	rs12525491	C	T	0.0293	0.0223	0.189	219701	0.2725	TRUE	igd
911	Inflammatory bowel disease (FinnGen)	6	105058748	rs7752187	C	G	0.0293	0.0223	0.1894	219702	0.2725	TRUE	igd
912	Inflammatory bowel disease (FinnGen)	6	105070419	rs12526170	G	A	0.0318	0.0223	0.1541	219703	0.2729	TRUE	igd
913	Inflammatory bowel disease (FinnGen)	6	105077337	rs17522882	T	G	0.0272	0.0245	0.2684	219704	0.2086	TRUE	igd
914	Inflammatory bowel disease (FinnGen)	6	105079299	rs6930304	C	T	0.0278	0.0245	0.2569	219705	0.2085	TRUE	igd
915	Inflammatory bowel disease (FinnGen)	12	29634919	rs79113084	T	C	0.0043	0.0328	0.8955	219706	0.1081	TRUE	igd
916	Inflammatory bowel disease (FinnGen)	13	58545245	rs9537885	G	A	-0.0186	0.0201	0.3531	219707	0.4284	TRUE	igd
917	Inflammatory bowel disease (FinnGen)	13	58562244	rs9527747	C	G	-0.0188	0.02	0.3478	219708	0.4285	TRUE	igd
918	Inflammatory bowel disease (FinnGen)	13	58674683	rs1470456	A	G	-0.0173	0.0201	0.3912	219709	0.4266	TRUE	igd
919	Inflammatory bowel disease (FinnGen)	12	28158889	rs61915982	C	T	0.0117	0.0281	0.677001	219710	0.148	TRUE	igd
920	Inflammatory bowel disease (FinnGen)	13	112859829	rs7322849	C	T	-0.0196	0.0347	0.5716	219711	0.09215	TRUE	igd
921	Inflammatory bowel disease (FinnGen)	22	35557302	rs134285	C	T	0.0342	0.0395	0.3863	219712	0.9315	TRUE	igd
922	Inflammatory bowel disease (FinnGen)	22	35558249	rs134294	T	A	0.0343	0.0395	0.3849	219713	0.9316	TRUE	igd
923	Inflammatory bowel disease (FinnGen)	22	35558770	rs134305	A	G	0.0343	0.0395	0.3843	219714	0.9316	TRUE	igd
924	Inflammatory bowel disease (FinnGen)	22	35559994	rs2413310	T	A	0.0342	0.0395	0.3869	219715	0.9315	TRUE	igd
925	Inflammatory bowel disease (FinnGen)	22	35560330	rs7410699	C	G	0.0344	0.0395	0.3836	219716	0.9316	TRUE	igd
926	Inflammatory bowel disease (FinnGen)	22	35572598	rs134383	G	A	0.0345	0.0395	0.382	219717	0.9316	TRUE	igd
927	Inflammatory bowel disease (FinnGen)	22	35575648	rs134389	G	T	0.0345	0.0395	0.3816	219718	0.9316	TRUE	igd
928	Inflammatory bowel disease (FinnGen)	22	35575836	rs134392	T	C	0.0345	0.0395	0.3816	219719	0.9316	TRUE	igd
929	Inflammatory bowel disease (FinnGen)	22	35558662	rs134301	C	T	0.0343	0.0395	0.3842	219720	0.9316	TRUE	igd
930	Inflammatory bowel disease (FinnGen)	22	35559078	rs134310	A	T	0.0343	0.0395	0.3846	219721	0.9316	TRUE	igd
931	Inflammatory bowel disease (FinnGen)	22	35559579	rs2413305	A	G	0.0344	0.0395	0.3838	219722	0.9316	TRUE	igd
932	Inflammatory bowel disease (FinnGen)	22	35561916	rs134330	C	G	0.0344	0.0395	0.3831	219723	0.9316	TRUE	igd
933	Inflammatory bowel disease (FinnGen)	22	35562148	rs134332	G	A	0.0344	0.0395	0.3835	219724	0.9316	TRUE	igd
934	Inflammatory bowel disease (FinnGen)	22	35573370	rs134385	C	T	0.0345	0.0395	0.3819	219725	0.9316	TRUE	igd
935	Inflammatory bowel disease (FinnGen)	22	35575744	rs134391	T	C	0.0293	0.0394	0.4582	219726	0.9314	TRUE	igd
936	Inflammatory bowel disease (FinnGen)	20	19281291	rs3827978	C	T	0.0479	0.0221	0.0302503	219727	0.2808	TRUE	igd
937	Inflammatory bowel disease (FinnGen)	20	19291868	rs6112308	C	T	0.048	0.0221	0.0299199	219728	0.2807	TRUE	igd
938	Inflammatory bowel disease (FinnGen)	20	19291945	rs4813352	A	G	0.0482	0.0211	0.0223501	219729	0.3316	TRUE	igd
939	Inflammatory bowel disease (FinnGen)	20	19295966	rs2143856	T	C	0.0369	0.0208	0.0759906	219730	0.3561	TRUE	igd
940	Inflammatory bowel disease (FinnGen)	20	19330309	rs2024619	G	A	0.0331	0.0204	0.1048	219731	0.3853	TRUE	igd
941	Inflammatory bowel disease (FinnGen)	20	19334391	rs3950143	C	T	0.0413	0.0203	0.0422795	219732	0.3897	TRUE	igd
942	Inflammatory bowel disease (FinnGen)	20	19335679	rs6046013	A	G	0.0413	0.0203	0.0423302	219733	0.3897	TRUE	igd
943	Inflammatory bowel disease (FinnGen)	20	19286148	rs6112304	G	T	0.0486	0.0221	0.0280602	219734	0.2808	TRUE	igd
944	Inflammatory bowel disease (FinnGen)	20	19289755	rs6112307	C	T	0.0479	0.0221	0.0302698	219735	0.2808	TRUE	igd
945	Inflammatory bowel disease (FinnGen)	20	19323901	rs2024617	C	T	0.0493	0.0211	0.0195601	219736	0.3319	TRUE	igd
946	Inflammatory bowel disease (FinnGen)	20	29836081	rs67737557	G	C	0.001	0.0249	0.9695	219737	0.198	TRUE	igd
947	Inflammatory bowel disease (FinnGen)	20	29856273	rs7270486	C	A	0.007	0.0247	0.776101	219738	0.2019	TRUE	igd
948	Inflammatory bowel disease (FinnGen)	20	29877101	rs67553427	T	A	0.0009	0.0249	0.9707	219739	0.1977	TRUE	igd
949	Inflammatory bowel disease (FinnGen)	22	50973113	rs5770862	C	T	0.0215	0.0343	0.5313	219740	0.09283	TRUE	igd
950	Inflammatory bowel disease (FinnGen)	3	81595477	rs76898927	A	G	-0.0716	0.0441	0.1043	219741	0.05376	TRUE	igd
951	Inflammatory bowel disease (FinnGen)	5	475408	rs11745923	T	G	0.0048	0.0204	0.8123	219742	0.3934	TRUE	igd
952	Inflammatory bowel disease (FinnGen)	5	475463	rs11743825	C	T	0.0091	0.0204	0.653899	219743	0.3895	TRUE	igd
953	Inflammatory bowel disease (FinnGen)	5	518434	rs56302516	C	T	-0.019	0.0262	0.4693	219744	0.1785	TRUE	igd
954	Inflammatory bowel disease (FinnGen)	5	521096	rs4957061	C	T	-0.0206	0.0203	0.3112	219745	0.4227	TRUE	igd
955	Inflammatory bowel disease (FinnGen)	6	99026037	rs1481445	G	C	-0.0204	0.0416	0.623	219746	0.939	TRUE	igd
956	Inflammatory bowel disease (FinnGen)	6	99027074	rs9401968	T	C	-0.0201	0.0416	0.628801	219747	0.9389	TRUE	igd
957	Inflammatory bowel disease (FinnGen)	6	99028910	rs17762161	G	C	0.0196	0.0416	0.636499	219748	0.06109	TRUE	igd
958	Inflammatory bowel disease (FinnGen)	6	104996948	rs9377652	G	T	0.0262	0.0221	0.2362	219749	0.2795	TRUE	igd
959	Inflammatory bowel disease (FinnGen)	6	105066944	rs35202762	C	T	0.0319	0.0223	0.1533	219750	0.273	TRUE	igd
960	Inflammatory bowel disease (FinnGen)	6	105073676	rs1416041	C	A	0.0266	0.0245	0.2792	219751	0.2085	TRUE	igd
961	Inflammatory bowel disease (FinnGen)	6	105128534	rs4946639	T	C	0.015	0.0216	0.4875	219752	0.3119	TRUE	igd
962	Inflammatory bowel disease (FinnGen)	6	99020289	rs6918730	G	A	-0.0189	0.0417	0.6509	219753	0.9396	TRUE	igd
963	Inflammatory bowel disease (FinnGen)	6	99027776	rs4839724	C	T	-0.0197	0.0416	0.6351	219754	0.9389	TRUE	igd
964	Inflammatory bowel disease (FinnGen)	6	99028023	rs17829549	T	C	0.0196	0.0416	0.636601	219755	0.06109	TRUE	igd
965	Inflammatory bowel disease (FinnGen)	7	16327408	rs3919476	G	A	-0.0149	0.0349	0.6694	219756	0.08952	TRUE	igd
966	Inflammatory bowel disease (FinnGen)	7	16399727	rs12533801	G	A	-0.0174	0.0347	0.6167	219757	0.0914	TRUE	igd
967	Inflammatory bowel disease (FinnGen)	7	16399822	rs10950616	T	C	-0.0172	0.0347	0.6194	219758	0.0914	TRUE	igd
968	Inflammatory bowel disease (FinnGen)	7	24464911	rs62448870	A	G	-0.0031	0.0201	0.8779	219759	0.5363	TRUE	igd
969	Inflammatory bowel disease (FinnGen)	7	24471711	rs62448887	A	C	-0.0041	0.02	0.8364	219760	0.5116	TRUE	igd
970	Inflammatory bowel disease (FinnGen)	7	16331139	rs78208790	A	G	-0.013	0.0344	0.705399	219761	0.09236	TRUE	igd
971	Inflammatory bowel disease (FinnGen)	7	16337556	rs72506102	T	G	-0.0102	0.0346	0.7676	219762	0.0908	TRUE	igd
972	Inflammatory bowel disease (FinnGen)	7	16368668	rs17169426	A	G	-0.0114	0.0355	0.7473	219763	0.08643	TRUE	igd
973	Inflammatory bowel disease (FinnGen)	7	16386034	rs73304492	C	T	-0.014	0.0351	0.69	219764	0.08874	TRUE	igd
974	Inflammatory bowel disease (FinnGen)	7	16388295	rs12666868	T	C	-0.0158	0.0346	0.6474	219765	0.09139	TRUE	igd
975	Inflammatory bowel disease (FinnGen)	7	16388624	rs4615457	A	G	-0.0158	0.0346	0.648	219766	0.09138	TRUE	igd
976	Inflammatory bowel disease (FinnGen)	7	31082748	rs7795339	C	T	-0.0024	0.0358	0.9458	219767	0.08588	TRUE	igd
977	Inflammatory bowel disease (FinnGen)	13	58464209	rs7991472	C	T	0.0203	0.0201	0.3109	219768	0.573	TRUE	igd
978	Inflammatory bowel disease (FinnGen)	13	58523926	rs9563562	T	C	-0.0209	0.0201	0.2979	219769	0.4287	TRUE	igd
979	Inflammatory bowel disease (FinnGen)	13	58545246	rs9537886	C	A	-0.0186	0.0201	0.3531	219770	0.4285	TRUE	igd
980	Inflammatory bowel disease (FinnGen)	13	58599245	rs7988877	T	A	-0.0158	0.0203	0.4382	219771	0.4092	TRUE	igd
981	Inflammatory bowel disease (FinnGen)	13	58599977	rs74692987	G	A	0.0179	0.0229	0.4342	219772	0.2524	TRUE	igd
982	Inflammatory bowel disease (FinnGen)	13	58648157	rs35781367	A	G	-0.0181	0.0201	0.3664	219773	0.4288	TRUE	igd
983	Inflammatory bowel disease (FinnGen)	13	58662782	rs9537940	C	A	-0.0173	0.0201	0.3893	219774	0.4267	TRUE	igd
984	Inflammatory bowel disease (FinnGen)	13	58669068	rs9537941	A	C	-0.0173	0.0201	0.3899	219775	0.4266	TRUE	igd
985	Inflammatory bowel disease (FinnGen)	13	58692858	rs7139988	G	T	-0.0175	0.021	0.4043	219776	0.3422	TRUE	igd
986	Inflammatory bowel disease (FinnGen)	13	58696106	rs7324740	A	G	-0.0179	0.021	0.396	219777	0.3421	TRUE	igd
987	Inflammatory bowel disease (FinnGen)	13	58465840	rs7330191	T	C	0.0202	0.0201	0.3141	219778	0.573	TRUE	igd
988	Inflammatory bowel disease (FinnGen)	13	58497931	rs9569779	A	G	-0.0201	0.0201	0.3165	219779	0.4285	TRUE	igd
989	Inflammatory bowel disease (FinnGen)	13	58581180	rs9569803	A	G	-0.0188	0.02	0.3478	219780	0.4285	TRUE	igd
990	Inflammatory bowel disease (FinnGen)	13	58600904	rs9537921	A	G	-0.0183	0.0201	0.3608	219781	0.4286	TRUE	igd
991	Inflammatory bowel disease (FinnGen)	13	58652225	rs9563573	C	T	-0.0172	0.0201	0.3918	219782	0.4267	TRUE	igd
992	Inflammatory bowel disease (FinnGen)	13	58693790	rs7323027	G	A	-0.0177	0.021	0.4004	219783	0.3421	TRUE	igd
993	Inflammatory bowel disease (FinnGen)	13	58708500	rs12867878	G	A	-0.0173	0.021	0.4087	219784	0.3462	TRUE	igd
994	Inflammatory bowel disease (FinnGen)	12	100248294	rs7970304	T	G	-0.003	0.0368	0.9345	219785	0.08039	TRUE	igd
995	Inflammatory bowel disease (FinnGen)	12	100285805	rs11110091	G	A	0.0262	0.0404	0.516799	219786	0.06535	TRUE	igd
996	Inflammatory bowel disease (FinnGen)	12	100318337	rs10860540	A	C	0.026	0.0404	0.5205	219787	0.06544	TRUE	igd
997	Inflammatory bowel disease (FinnGen)	12	100359430	rs7312868	G	A	0.0242	0.0404	0.5495	219788	0.06542	TRUE	igd
998	Inflammatory bowel disease (FinnGen)	12	100367541	rs7316693	A	G	0.0233	0.024	0.3321	219789	0.2246	TRUE	igd
999	Inflammatory bowel disease (FinnGen)	12	100392565	rs116878826	T	C	0.0589	0.0464	0.2048	219790	0.04821	TRUE	igd
1000	Inflammatory bowel disease (FinnGen)	12	100405148	rs57497665	C	T	0.0257	0.0395	0.5156	219791	0.06831	TRUE	igd
1001	Inflammatory bowel disease (FinnGen)	12	100435503	rs150200257	G	A	0.0442	0.0467	0.3445	219792	0.04748	TRUE	igd
1002	Inflammatory bowel disease (FinnGen)	12	100445905	rs113804138	C	T	0.0518	0.0464	0.2641	219793	0.04824	TRUE	igd
1003	Inflammatory bowel disease (FinnGen)	12	100446395	rs11110214	A	G	0.0518	0.0464	0.264	219794	0.04824	TRUE	igd
1004	Inflammatory bowel disease (FinnGen)	12	100521567	rs12370772	G	C	0.0208	0.041	0.6126	219795	0.06265	TRUE	igd
1005	Inflammatory bowel disease (FinnGen)	12	100536945	rs12370791	T	G	0.0476	0.0464	0.305	219796	0.04809	TRUE	igd
1006	Inflammatory bowel disease (FinnGen)	12	100552813	rs17030005	C	T	0.0477	0.0464	0.3043	219797	0.04808	TRUE	igd
1007	Inflammatory bowel disease (FinnGen)	12	100605235	rs78367981	G	C	0.0477	0.0464	0.3037	219798	0.04807	TRUE	igd
1008	Inflammatory bowel disease (FinnGen)	12	100274654	rs77628647	G	A	0.0023	0.0369	0.9499	219799	0.07975	TRUE	igd
1009	Inflammatory bowel disease (FinnGen)	12	100301080	rs11110110	G	A	0.0258	0.0404	0.522701	219800	0.06544	TRUE	igd
1010	Inflammatory bowel disease (FinnGen)	12	100328915	rs11110138	T	C	0.026	0.0404	0.5203	219801	0.06543	TRUE	igd
1011	Inflammatory bowel disease (FinnGen)	12	100330993	rs11110140	T	C	0.026	0.0404	0.5206	219802	0.06544	TRUE	igd
1012	Inflammatory bowel disease (FinnGen)	12	100367499	rs7316887	G	A	0.0239	0.0404	0.5541	219803	0.06542	TRUE	igd
1013	Inflammatory bowel disease (FinnGen)	12	100410629	rs11110196	C	A	0.0263	0.0413	0.5241	219804	0.06206	TRUE	igd
1014	Inflammatory bowel disease (FinnGen)	12	100424578	rs11110200	A	T	0.0721	0.0474	0.1279	219805	0.04634	TRUE	igd
1015	Inflammatory bowel disease (FinnGen)	12	100432309	rs11110206	T	C	0.0519	0.0464	0.2631	219806	0.04823	TRUE	igd
1016	Inflammatory bowel disease (FinnGen)	12	100438139	rs11110211	T	G	0.0518	0.0464	0.2641	219807	0.04823	TRUE	igd
1017	Inflammatory bowel disease (FinnGen)	12	100519321	rs75007764	G	A	0.0476	0.0464	0.305	219808	0.04809	TRUE	igd
1018	Inflammatory bowel disease (FinnGen)	12	100556000	rs11110264	A	G	0.0493	0.0465	0.2886	219809	0.04793	TRUE	igd
1019	Inflammatory bowel disease (FinnGen)	12	100585559	rs11110282	G	A	0.0496	0.0464	0.285	219810	0.04812	TRUE	igd
1020	Inflammatory bowel disease (FinnGen)	12	100598625	rs78843973	C	T	0.0478	0.0464	0.3033	219811	0.04807	TRUE	igd
1021	Inflammatory bowel disease (FinnGen)	1	179355031	rs12747626	T	C	-0.0158	0.0205	0.4392	219812	0.3818	TRUE	igd
1022	Inflammatory bowel disease (FinnGen)	1	179355802	rs12728680	C	T	-0.0159	0.0205	0.4372	219813	0.3817	TRUE	igd
1023	Inflammatory bowel disease (FinnGen)	1	179362697	rs7553154	T	C	-0.0159	0.0205	0.4379	219814	0.3818	TRUE	igd
1024	Inflammatory bowel disease (FinnGen)	1	179365846	rs12753310	G	A	-0.0159	0.0205	0.438	219815	0.3815	TRUE	igd
1025	Inflammatory bowel disease (FinnGen)	1	179366635	rs12744949	T	G	-0.0157	0.0205	0.4439	219816	0.3816	TRUE	igd
1026	Inflammatory bowel disease (FinnGen)	1	179369603	rs11583817	T	A	-0.0157	0.0205	0.4432	219817	0.3816	TRUE	igd
1027	Inflammatory bowel disease (FinnGen)	1	179373287	rs12749810	T	G	-0.0163	0.0205	0.4244	219818	0.3813	TRUE	igd
1028	Inflammatory bowel disease (FinnGen)	1	179373655	rs4562582	C	A	-0.0163	0.0205	0.4244	219819	0.3813	TRUE	igd
1029	Inflammatory bowel disease (FinnGen)	1	179373771	rs4625244	A	C	-0.0163	0.0205	0.4244	219820	0.3813	TRUE	igd
1030	Inflammatory bowel disease (FinnGen)	1	179376524	rs4345774	G	A	-0.0161	0.0205	0.4323	219821	0.3821	TRUE	igd
1031	Inflammatory bowel disease (FinnGen)	1	179382042	rs12727075	A	G	-0.0164	0.0205	0.4243	219822	0.3813	TRUE	igd
1032	Inflammatory bowel disease (FinnGen)	1	179391341	rs12755534	G	T	-0.0164	0.0205	0.4244	219823	0.3814	TRUE	igd
1033	Inflammatory bowel disease (FinnGen)	1	179391910	rs12408443	T	C	-0.0164	0.0205	0.4241	219824	0.3813	TRUE	igd
1034	Inflammatory bowel disease (FinnGen)	1	179392930	rs12757935	A	C	-0.0164	0.0205	0.4241	219825	0.3813	TRUE	igd
1035	Inflammatory bowel disease (FinnGen)	1	179393803	rs9662026	G	T	-0.0163	0.0205	0.425	219826	0.3813	TRUE	igd
1036	Inflammatory bowel disease (FinnGen)	1	179394212	rs7513973	T	A	-0.0163	0.0205	0.425	219827	0.3813	TRUE	igd
1037	Inflammatory bowel disease (FinnGen)	1	179398875	rs4652383	T	A	-0.0159	0.0205	0.4368	219828	0.3814	TRUE	igd
1038	Inflammatory bowel disease (FinnGen)	1	179400125	rs10913752	G	A	-0.0163	0.0205	0.425	219829	0.3813	TRUE	igd
1039	Inflammatory bowel disease (FinnGen)	1	179400384	rs10913754	C	T	-0.0163	0.0205	0.4248	219830	0.3813	TRUE	igd
1040	Inflammatory bowel disease (FinnGen)	1	179410090	rs11802624	G	A	-0.0163	0.0205	0.4256	219831	0.3813	TRUE	igd
1041	Inflammatory bowel disease (FinnGen)	1	179412443	rs10913761	A	G	-0.0175	0.0205	0.3918	219832	0.3815	TRUE	igd
1042	Inflammatory bowel disease (FinnGen)	1	179416335	rs56837493	C	T	-0.0175	0.0205	0.392	219833	0.3814	TRUE	igd
1043	Inflammatory bowel disease (FinnGen)	1	179417068	rs10913767	A	G	-0.0175	0.0205	0.3932	219834	0.3814	TRUE	igd
1044	Inflammatory bowel disease (FinnGen)	1	179417101	rs10913768	T	G	-0.0175	0.0205	0.3933	219835	0.3814	TRUE	igd
1045	Inflammatory bowel disease (FinnGen)	1	179418132	rs10913770	C	T	-0.0174	0.0205	0.3942	219836	0.3814	TRUE	igd
1046	Inflammatory bowel disease (FinnGen)	1	179420095	rs12750591	C	G	-0.0173	0.0205	0.3981	219837	0.3814	TRUE	igd
1047	Inflammatory bowel disease (FinnGen)	1	219904230	rs1416002	G	A	0.0658	0.0343	0.0549895	219838	0.907	TRUE	igd
1048	Inflammatory bowel disease (FinnGen)	1	206995478	rs6685379	G	A	0.0221	0.023	0.3369	219839	0.7503	TRUE	igd
1049	Inflammatory bowel disease (FinnGen)	1	207003553	rs6660520	A	G	0.0486	0.0224	0.0296299	219840	0.7288	TRUE	igd
1050	Inflammatory bowel disease (FinnGen)	1	207003956	rs7513988	C	T	0.0441	0.022	0.0452595	219841	0.7159	TRUE	igd
1051	Inflammatory bowel disease (FinnGen)	2	213737901	rs7419356	T	A	-0.001	0.02	0.9603	219842	0.4453	TRUE	igd
1052	Inflammatory bowel disease (FinnGen)	2	213749190	rs4561607	C	T	-0.0012	0.02	0.9521	219843	0.4452	TRUE	igd
1053	Inflammatory bowel disease (FinnGen)	2	213753661	rs12105842	T	C	-0.0012	0.02	0.953	219844	0.4452	TRUE	igd
1054	Inflammatory bowel disease (FinnGen)	2	135357705	rs6707326	G	A	0.0471	0.02	0.0183599	219845	0.537	TRUE	igd
1055	Inflammatory bowel disease (FinnGen)	2	135372159	rs10171371	C	T	0.0548	0.0201	0.00643102	219846	0.5681	TRUE	igd
1056	Inflammatory bowel disease (FinnGen)	2	135429288	rs998451	G	A	0.0592	0.0201	0.00315203	219847	0.4512	TRUE	igd
1057	Inflammatory bowel disease (FinnGen)	2	135446390	rs10171677	A	G	0.0555	0.02	0.00544904	219848	0.4807	TRUE	igd
1058	Inflammatory bowel disease (FinnGen)	2	135661747	rs62168872	C	T	-0.0591	0.02	0.00316497	219849	0.451	TRUE	igd
1059	Inflammatory bowel disease (FinnGen)	2	135664556	rs12469411	C	T	-0.0565	0.02	0.00478498	219850	0.4569	TRUE	igd
1060	Inflammatory bowel disease (FinnGen)	2	135666926	rs766270	G	C	-0.0573	0.02	0.00423204	219851	0.4516	TRUE	igd
1061	Inflammatory bowel disease (FinnGen)	2	135715957	rs1947112	A	G	-0.0592	0.02	0.00311602	219852	0.4504	TRUE	igd
1062	Inflammatory bowel disease (FinnGen)	2	135722143	rs1592	A	C	-0.059	0.0201	0.00327499	219853	0.4397	TRUE	igd
1063	Inflammatory bowel disease (FinnGen)	2	135785149	rs11890844	A	G	-0.0186	0.0297	0.5301	219854	0.1301	TRUE	igd
1064	Inflammatory bowel disease (FinnGen)	2	135787642	rs1551497	T	C	-0.0186	0.0297	0.5301	219855	0.1301	TRUE	igd
1065	Inflammatory bowel disease (FinnGen)	2	135789405	rs6709763	C	A	-0.0186	0.0297	0.5301	219856	0.1301	TRUE	igd
1066	Inflammatory bowel disease (FinnGen)	2	135795150	rs4953948	T	G	-0.0186	0.0297	0.53	219857	0.1301	TRUE	igd
1067	Inflammatory bowel disease (FinnGen)	2	135796155	rs13413872	G	T	-0.0186	0.0297	0.53	219858	0.1301	TRUE	igd
1068	Inflammatory bowel disease (FinnGen)	2	135837906	rs7570971	C	A	-0.0365	0.0202	0.0710706	219859	0.412	TRUE	igd
1069	Inflammatory bowel disease (FinnGen)	2	135849613	rs7568525	G	A	-0.0183	0.0297	0.537	219860	0.1301	TRUE	igd
1070	Inflammatory bowel disease (FinnGen)	2	135877562	rs1869829	A	G	-0.025	0.0221	0.2575	219861	0.2832	TRUE	igd
1071	Inflammatory bowel disease (FinnGen)	2	135921839	rs2322445	T	A	-0.0188	0.0297	0.5254	219862	0.1302	TRUE	igd
1072	Inflammatory bowel disease (FinnGen)	2	135954797	rs1375131	T	C	-0.0317	0.0202	0.117	219863	0.4092	TRUE	igd
1073	Inflammatory bowel disease (FinnGen)	2	136043944	rs13023281	T	C	-0.0124	0.0232	0.5937	219864	0.2769	TRUE	igd
1074	Inflammatory bowel disease (FinnGen)	2	136403749	rs13413639	C	A	-0.0156	0.022	0.4781	219865	0.287	TRUE	igd
1075	Inflammatory bowel disease (FinnGen)	2	136410299	rs10928542	G	A	-0.0162	0.022	0.4598	219866	0.2868	TRUE	igd
1076	Inflammatory bowel disease (FinnGen)	2	136413650	rs36084664	A	G	-0.0096	0.0232	0.6782	219867	0.2789	TRUE	igd
1077	Inflammatory bowel disease (FinnGen)	2	136428460	rs656326	A	C	-0.0162	0.022	0.4594	219868	0.2868	TRUE	igd
1078	Inflammatory bowel disease (FinnGen)	2	136445869	rs313528	G	A	-0.0161	0.022	0.4625	219869	0.2868	TRUE	igd
1079	Inflammatory bowel disease (FinnGen)	2	136496910	rs62168846	G	A	-0.0512	0.0315	0.1037	219870	0.114	TRUE	igd
1080	Inflammatory bowel disease (FinnGen)	2	136510012	rs12469551	T	G	0.0126	0.024	0.5993	219871	0.7799	TRUE	igd
1081	Inflammatory bowel disease (FinnGen)	2	136555659	rs2322659	T	C	0.015	0.0224	0.5044	219872	0.7311	TRUE	igd
1082	Inflammatory bowel disease (FinnGen)	2	136589612	rs12620033	C	G	0.0127	0.0218	0.561	219873	0.7072	TRUE	igd
1083	Inflammatory bowel disease (FinnGen)	2	136599217	rs3820790	A	T	-0.0534	0.0313	0.0879407	219874	0.1154	TRUE	igd
1084	Inflammatory bowel disease (FinnGen)	2	136618178	rs61253125	T	C	0.018	0.0281	0.5215	219875	0.1455	TRUE	igd
1085	Inflammatory bowel disease (FinnGen)	2	136622543	rs3087343	T	G	0.0181	0.0281	0.5213	219876	0.1455	TRUE	igd
1086	Inflammatory bowel disease (FinnGen)	2	136652093	rs12233092	G	A	-0.0485	0.029	0.0939593	219877	0.1383	TRUE	igd
1087	Inflammatory bowel disease (FinnGen)	2	136667301	rs309165	T	C	0.0252	0.0275	0.361	219878	0.1538	TRUE	igd
1088	Inflammatory bowel disease (FinnGen)	2	136670419	rs79826902	G	A	0.0326	0.0279	0.2438	219879	0.1485	TRUE	igd
1089	Inflammatory bowel disease (FinnGen)	2	136673546	rs309171	G	C	0.0277	0.0277	0.3171	219880	0.1521	TRUE	igd
1090	Inflammatory bowel disease (FinnGen)	2	136682486	rs75667274	C	T	0.0346	0.028	0.2161	219881	0.1481	TRUE	igd
1091	Inflammatory bowel disease (FinnGen)	2	136684632	rs16832205	G	A	0.0347	0.028	0.2151	219882	0.1482	TRUE	igd
1092	Inflammatory bowel disease (FinnGen)	2	136701539	rs16832243	C	T	0.0347	0.028	0.2144	219883	0.1482	TRUE	igd
1093	Inflammatory bowel disease (FinnGen)	2	136702601	rs6743537	G	A	0.0326	0.0279	0.2422	219884	0.1495	TRUE	igd
1094	Inflammatory bowel disease (FinnGen)	2	136770509	rs12471781	G	A	0.0165	0.0281	0.5573	219885	0.1475	TRUE	igd
1095	Inflammatory bowel disease (FinnGen)	2	136773638	rs7604460	T	C	0.0174	0.0281	0.5354	219886	0.1479	TRUE	igd
1096	Inflammatory bowel disease (FinnGen)	2	136812931	rs11679933	G	T	0.0221	0.0208	0.2869	219887	0.6426	TRUE	igd
1097	Inflammatory bowel disease (FinnGen)	2	136817616	rs2011946	C	A	0.0194	0.0208	0.3498	219888	0.6444	TRUE	igd
1098	Inflammatory bowel disease (FinnGen)	2	136906640	rs2102896	T	C	-0.008	0.0212	0.7079	219889	0.3269	TRUE	igd
1099	Inflammatory bowel disease (FinnGen)	2	136917330	rs4954394	A	G	-0.0058	0.0224	0.7944	219890	0.2697	TRUE	igd
1100	Inflammatory bowel disease (FinnGen)	2	136925439	rs10193587	T	C	-0.005	0.0228	0.8257	219891	0.2626	TRUE	igd
1101	Inflammatory bowel disease (FinnGen)	2	136939437	rs1964776	C	T	-0.0046	0.0214	0.8314	219892	0.3208	TRUE	igd
1102	Inflammatory bowel disease (FinnGen)	2	136965117	rs1519525	C	T	-0.0023	0.0214	0.9128	219893	0.3233	TRUE	igd
1103	Inflammatory bowel disease (FinnGen)	2	135285279	rs512375	G	T	-0.0299	0.0201	0.1363	219894	0.5519	TRUE	igd
1104	Inflammatory bowel disease (FinnGen)	2	135638461	rs6430554	C	T	-0.0573	0.02	0.00421697	219895	0.4517	TRUE	igd
1105	Inflammatory bowel disease (FinnGen)	2	135654168	rs1374292	G	A	-0.0573	0.02	0.004219	219896	0.4517	TRUE	igd
1106	Inflammatory bowel disease (FinnGen)	2	135654338	rs1374291	T	C	-0.0573	0.02	0.004219	219897	0.4517	TRUE	igd
1107	Inflammatory bowel disease (FinnGen)	2	135672187	rs62168891	C	T	-0.0455	0.0202	0.0246502	219898	0.4827	TRUE	igd
1108	Inflammatory bowel disease (FinnGen)	2	135689188	rs6738563	G	T	-0.0587	0.02	0.00329997	219899	0.5059	TRUE	igd
1109	Inflammatory bowel disease (FinnGen)	2	135706758	rs2034261	G	T	-0.0592	0.02	0.00308702	219900	0.4504	TRUE	igd
1110	Inflammatory bowel disease (FinnGen)	2	135758231	rs6733547	G	T	-0.0205	0.03	0.4948	219901	0.1298	TRUE	igd
1111	Inflammatory bowel disease (FinnGen)	2	135762061	rs6712127	A	G	-0.0111	0.0238	0.6404	219902	0.2243	TRUE	igd
1112	Inflammatory bowel disease (FinnGen)	2	135771974	rs10187402	C	G	-0.0258	0.0221	0.2437	219903	0.2825	TRUE	igd
1113	Inflammatory bowel disease (FinnGen)	2	135795595	rs10182750	T	C	-0.0186	0.0297	0.53	219904	0.1301	TRUE	igd
1114	Inflammatory bowel disease (FinnGen)	2	135801956	rs7565149	T	A	-0.0186	0.0297	0.53	219905	0.1301	TRUE	igd
1115	Inflammatory bowel disease (FinnGen)	2	135812969	rs56903548	C	T	-0.0186	0.0297	0.5303	219906	0.1301	TRUE	igd
1116	Inflammatory bowel disease (FinnGen)	2	135895879	rs6749119	C	G	-0.0187	0.0297	0.5295	219907	0.1301	TRUE	igd
1117	Inflammatory bowel disease (FinnGen)	2	135914038	rs11897217	C	T	-0.0185	0.0297	0.5334	219908	0.1301	TRUE	igd
1118	Inflammatory bowel disease (FinnGen)	2	135962711	rs4954226	T	C	-0.018	0.0297	0.5431	219909	0.1302	TRUE	igd
1119	Inflammatory bowel disease (FinnGen)	2	136016079	rs11884903	T	C	-0.0193	0.0297	0.5154	219910	0.1302	TRUE	igd
1120	Inflammatory bowel disease (FinnGen)	2	136100473	rs4954242	A	G	-0.0197	0.0297	0.5067	219911	0.1302	TRUE	igd
1121	Inflammatory bowel disease (FinnGen)	2	136169799	rs6742013	T	C	-0.0199	0.0297	0.5022	219912	0.13	TRUE	igd
1122	Inflammatory bowel disease (FinnGen)	2	136321951	rs6430580	A	G	-0.0221	0.0299	0.459701	219913	0.1282	TRUE	igd
1123	Inflammatory bowel disease (FinnGen)	2	136419961	rs1446584	A	G	-0.0162	0.022	0.4594	219914	0.2868	TRUE	igd
1124	Inflammatory bowel disease (FinnGen)	2	136423904	rs2289959	C	T	0.0151	0.0264	0.5658	219915	0.1711	TRUE	igd
1125	Inflammatory bowel disease (FinnGen)	2	136462441	rs7355359	C	T	0.0158	0.022	0.4707	219916	0.7133	TRUE	igd
1126	Inflammatory bowel disease (FinnGen)	2	136501840	rs10928545	A	G	0.0184	0.0228	0.421	219917	0.7456	TRUE	igd
1127	Inflammatory bowel disease (FinnGen)	2	136509573	rs16831994	T	C	-0.0465	0.0319	0.1449	219918	0.1108	TRUE	igd
1128	Inflammatory bowel disease (FinnGen)	2	136520186	rs6729961	T	G	-0.0463	0.0319	0.1461	219919	0.1108	TRUE	igd
1129	Inflammatory bowel disease (FinnGen)	2	136527120	rs60453613	G	C	-0.0121	0.024	0.615601	219920	0.2199	TRUE	igd
1130	Inflammatory bowel disease (FinnGen)	2	136528004	rs2304599	C	G	0.0171	0.0229	0.4548	219921	0.7464	TRUE	igd
1131	Inflammatory bowel disease (FinnGen)	2	136530443	rs147616090	C	T	-0.0131	0.024	0.5869	219922	0.22	TRUE	igd
1132	Inflammatory bowel disease (FinnGen)	2	136547067	rs73958638	A	G	-0.0772	0.035	0.0274897	219923	0.08962	TRUE	igd
1133	Inflammatory bowel disease (FinnGen)	2	136550109	rs2082729	C	T	0.017	0.0224	0.4465	219924	0.7292	TRUE	igd
1134	Inflammatory bowel disease (FinnGen)	2	136553529	rs1030764	C	T	0.0171	0.0229	0.4542	219925	0.7466	TRUE	igd
1135	Inflammatory bowel disease (FinnGen)	2	136562472	rs3739022	G	A	-0.0474	0.0305	0.1208	219926	0.122	TRUE	igd
1136	Inflammatory bowel disease (FinnGen)	2	136565328	rs60274701	G	A	-0.0465	0.0304	0.1259	219927	0.1233	TRUE	igd
1137	Inflammatory bowel disease (FinnGen)	2	136593694	rs55634455	T	C	-0.048	0.0305	0.115	219928	0.1227	TRUE	igd
1138	Inflammatory bowel disease (FinnGen)	2	136614255	rs309180	G	A	0.0067	0.0216	0.7573	219929	0.6954	TRUE	igd
1139	Inflammatory bowel disease (FinnGen)	2	136628380	rs4954513	G	A	-0.0382	0.0293	0.1922	219930	0.1345	TRUE	igd
1140	Inflammatory bowel disease (FinnGen)	2	136636909	rs7608980	G	A	-0.0407	0.0293	0.1653	219931	0.1344	TRUE	igd
1141	Inflammatory bowel disease (FinnGen)	2	136654833	rs3098102	C	T	0.0319	0.0278	0.252	219932	0.1499	TRUE	igd
1142	Inflammatory bowel disease (FinnGen)	2	136657252	rs309152	T	C	0.035	0.0284	0.218	219933	0.1431	TRUE	igd
1143	Inflammatory bowel disease (FinnGen)	2	136658837	rs80274970	C	T	-0.0743	0.0333	0.0257502	219934	0.09984	TRUE	igd
1144	Inflammatory bowel disease (FinnGen)	2	136659495	rs12478902	T	C	-0.0582	0.0297	0.0501996	219935	0.1296	TRUE	igd
1145	Inflammatory bowel disease (FinnGen)	2	136663110	rs12464050	G	T	0.0346	0.028	0.2162	219936	0.1482	TRUE	igd
1146	Inflammatory bowel disease (FinnGen)	2	136669264	rs309167	C	T	0.0346	0.028	0.2157	219937	0.1482	TRUE	igd
1147	Inflammatory bowel disease (FinnGen)	2	136671801	rs2164332	G	C	-0.0508	0.0291	0.0805008	219938	0.1367	TRUE	igd
1148	Inflammatory bowel disease (FinnGen)	2	136677192	rs2322725	T	C	-0.0508	0.0291	0.0804007	219939	0.1367	TRUE	igd
1149	Inflammatory bowel disease (FinnGen)	2	136686114	rs112396243	C	T	0.0346	0.028	0.216	219940	0.1483	TRUE	igd
1150	Inflammatory bowel disease (FinnGen)	2	136707982	rs6754311	T	C	-0.033	0.0203	0.1034	219941	0.405	TRUE	igd
1151	Inflammatory bowel disease (FinnGen)	2	136733897	rs7587285	T	C	-0.0505	0.0291	0.0822394	219942	0.1369	TRUE	igd
1152	Inflammatory bowel disease (FinnGen)	2	136748779	rs721765	C	A	0.0347	0.028	0.2146	219943	0.1482	TRUE	igd
1153	Inflammatory bowel disease (FinnGen)	2	136751849	rs62160860	G	C	-0.0584	0.0297	0.0492595	219944	0.1297	TRUE	igd
1154	Inflammatory bowel disease (FinnGen)	2	136755684	rs309134	G	A	-0.0091	0.022	0.6773	219945	0.2867	TRUE	igd
1155	Inflammatory bowel disease (FinnGen)	2	136761175	rs309123	C	G	0.0274	0.0276	0.3221	219946	0.1525	TRUE	igd
1156	Inflammatory bowel disease (FinnGen)	2	136796019	rs57243841	A	G	-0.0305	0.023	0.1849	219947	0.2525	TRUE	igd
1157	Inflammatory bowel disease (FinnGen)	2	136806996	rs80261410	T	C	-0.024	0.0227	0.2903	219948	0.2597	TRUE	igd
1158	Inflammatory bowel disease (FinnGen)	2	136811263	rs13007153	C	T	0.0238	0.0221	0.2825	219949	0.718	TRUE	igd
1159	Inflammatory bowel disease (FinnGen)	2	136822267	rs4954559	A	G	-0.0238	0.0229	0.2987	219950	0.2525	TRUE	igd
1160	Inflammatory bowel disease (FinnGen)	2	136854537	rs6430601	T	G	-0.0361	0.0305	0.2369	219951	0.8778	TRUE	igd
1161	Inflammatory bowel disease (FinnGen)	2	136873549	rs2680880	A	T	-0.0059	0.0203	0.7704	219952	0.466	TRUE	igd
1162	Inflammatory bowel disease (FinnGen)	2	136907682	rs9941547	G	A	-0.008	0.0212	0.706801	219953	0.327	TRUE	igd
1163	Inflammatory bowel disease (FinnGen)	2	136926222	rs10928558	T	C	-0.0001	0.0216	0.9967	219954	0.3092	TRUE	igd
1164	Inflammatory bowel disease (FinnGen)	2	136929076	rs16833170	A	G	0.0009	0.0216	0.9672	219955	0.3093	TRUE	igd
1165	Inflammatory bowel disease (FinnGen)	2	136932321	rs59869505	A	C	0.0016	0.0216	0.9397	219956	0.31	TRUE	igd
1166	Inflammatory bowel disease (FinnGen)	2	136949744	rs16833335	G	A	-0.0031	0.0214	0.8855	219957	0.3228	TRUE	igd
1167	Inflammatory bowel disease (FinnGen)	2	137014611	rs13024450	C	T	0.032	0.0205	0.1177	219958	0.6165	TRUE	igd
1168	Inflammatory bowel disease (FinnGen)	3	12352971	rs11715073	C	G	0.0307	0.0218	0.1581	219959	0.2954	TRUE	igd
1169	Inflammatory bowel disease (FinnGen)	3	12358492	rs13433696	G	A	0.0307	0.0218	0.1582	219960	0.2954	TRUE	igd
1170	Inflammatory bowel disease (FinnGen)	3	12360769	rs11128599	G	A	0.0307	0.0218	0.1579	219961	0.2954	TRUE	igd
1171	Inflammatory bowel disease (FinnGen)	3	12361295	rs4684101	T	C	0.0307	0.0218	0.1582	219962	0.2954	TRUE	igd
1172	Inflammatory bowel disease (FinnGen)	3	12373667	rs58102308	A	G	0.0302	0.0218	0.1648	219963	0.2952	TRUE	igd
1173	Inflammatory bowel disease (FinnGen)	3	12352374	rs67654715	T	C	0.0307	0.0218	0.1585	219964	0.2954	TRUE	igd
1174	Inflammatory bowel disease (FinnGen)	3	12353198	rs10865710	C	G	0.0307	0.0218	0.1582	219965	0.2954	TRUE	igd
1175	Inflammatory bowel disease (FinnGen)	3	12353326	rs11128598	T	C	0.0307	0.0218	0.1581	219966	0.2954	TRUE	igd
1176	Inflammatory bowel disease (FinnGen)	3	12353612	rs13095716	T	A	0.0307	0.0218	0.1582	219967	0.2954	TRUE	igd
1177	Inflammatory bowel disease (FinnGen)	3	12356158	rs12496505	G	A	0.0307	0.0218	0.1581	219968	0.2954	TRUE	igd
1178	Inflammatory bowel disease (FinnGen)	3	12379908	rs28684849	G	T	0.0294	0.0218	0.1766	219969	0.2952	TRUE	igd
1179	Inflammatory bowel disease (FinnGen)	3	17655995	rs114500003	T	C	0.0299	0.0353	0.397	219970	0.08693	TRUE	igd
1180	Inflammatory bowel disease (FinnGen)	3	17775445	rs77534638	G	A	0.0315	0.0353	0.3717	219971	0.08698	TRUE	igd
1181	Inflammatory bowel disease (FinnGen)	7	16360809	rs73684130	G	A	-0.0125	0.0355	0.723901	219972	0.08662	TRUE	igd
1182	Inflammatory bowel disease (FinnGen)	7	111763988	rs2729556	C	T	0.0365	0.02	0.0677595	219973	0.5227	TRUE	igd
1183	Inflammatory bowel disease (FinnGen)	7	111766512	rs2434357	A	G	0.0292	0.0201	0.1461	219974	0.5362	TRUE	igd
1184	Inflammatory bowel disease (FinnGen)	6	14617591	rs857444	T	C	0.038	0.0206	0.06501	219975	0.3686	TRUE	igd
1185	Inflammatory bowel disease (FinnGen)	3	161561298	rs9849049	C	T	0.0399	0.0266	0.1334	219976	0.1683	TRUE	igd
1186	Inflammatory bowel disease (FinnGen)	3	161563110	rs1844951	C	T	0.0403	0.0265	0.1282	219977	0.1687	TRUE	igd
1187	Inflammatory bowel disease (FinnGen)	3	161567919	rs13071041	C	T	0.0329	0.0276	0.2329	219978	0.1527	TRUE	igd
1188	Inflammatory bowel disease (FinnGen)	3	161569679	rs34595574	T	C	0.0396	0.0252	0.1161	219979	0.1916	TRUE	igd
1189	Inflammatory bowel disease (FinnGen)	3	161571048	rs6767545	G	A	0.0402	0.0265	0.1297	219980	0.1687	TRUE	igd
1190	Inflammatory bowel disease (FinnGen)	3	161572595	rs1586846	C	T	0.031	0.0276	0.2618	219981	0.1527	TRUE	igd
1191	Inflammatory bowel disease (FinnGen)	3	161572631	rs1586847	T	C	0.0304	0.0276	0.2711	219982	0.1526	TRUE	igd
1192	Inflammatory bowel disease (FinnGen)	3	161603232	rs9829046	T	C	-0.0113	0.024	0.6382	219983	0.7782	TRUE	igd
1193	Inflammatory bowel disease (FinnGen)	3	177470032	rs62285313	G	A	-0.0131	0.0336	0.697301	219984	0.09806	TRUE	igd
1194	Inflammatory bowel disease (FinnGen)	3	70588939	rs7638039	C	T	-0.0157	0.023	0.4959	219985	0.247	TRUE	igd
1195	Inflammatory bowel disease (FinnGen)	3	185469491	rs12636310	A	G	0.0041	0.023	0.8582	219986	0.2515	TRUE	igd
1196	Inflammatory bowel disease (FinnGen)	4	75867283	rs17000015	T	A	-0.0186	0.0222	0.4022	219987	0.2761	TRUE	igd
1197	Inflammatory bowel disease (FinnGen)	5	169748189	rs76671854	G	C	-0.0035	0.0301	0.9067	219988	0.1245	TRUE	igd
1198	Inflammatory bowel disease (FinnGen)	4	1517560	rs67856226	A	G	0.0366	0.022	0.0967297	219989	0.282	TRUE	igd
1199	Inflammatory bowel disease (FinnGen)	4	1517826	rs55888705	G	A	0.0368	0.0221	0.0951897	219990	0.2817	TRUE	igd
1200	Inflammatory bowel disease (FinnGen)	4	1517938	rs55912948	A	G	0.0366	0.022	0.0969706	219991	0.2819	TRUE	igd
1201	Inflammatory bowel disease (FinnGen)	4	1518060	rs58764609	G	T	0.0365	0.022	0.097259	219992	0.2819	TRUE	igd
1202	Inflammatory bowel disease (FinnGen)	4	35340547	rs6531354	G	A	-0.0197	0.0226	0.383	219993	0.7381	TRUE	igd
1203	Inflammatory bowel disease (FinnGen)	4	35341128	rs7696990	T	C	-0.0201	0.0226	0.3739	219994	0.7379	TRUE	igd
1204	Inflammatory bowel disease (FinnGen)	4	35343876	rs1583891	A	G	-0.0197	0.0226	0.3833	219995	0.7381	TRUE	igd
1205	Inflammatory bowel disease (FinnGen)	4	35344630	rs1837735	G	A	-0.0197	0.0226	0.383	219996	0.7381	TRUE	igd
1206	Inflammatory bowel disease (FinnGen)	4	35345081	rs7658271	G	C	-0.0231	0.0225	0.3049	219997	0.7357	TRUE	igd
1207	Inflammatory bowel disease (FinnGen)	4	35347488	rs28414959	A	G	-0.019	0.0226	0.4001	219998	0.738	TRUE	igd
1208	Inflammatory bowel disease (FinnGen)	4	35347705	rs10026473	A	G	-0.0196	0.0226	0.3859	219999	0.7377	TRUE	igd
1209	Inflammatory bowel disease (FinnGen)	4	35350323	rs6827461	A	G	-0.0196	0.0226	0.386	220000	0.7377	TRUE	igd
1210	Inflammatory bowel disease (FinnGen)	4	35353733	rs9684906	T	C	-0.0197	0.0226	0.3828	220001	0.7377	TRUE	igd
1211	Inflammatory bowel disease (FinnGen)	4	35333439	rs13143446	G	T	-0.0188	0.0227	0.407	220002	0.7389	TRUE	igd
1212	Inflammatory bowel disease (FinnGen)	4	35334785	rs13133889	T	A	-0.0188	0.0227	0.4077	220003	0.7389	TRUE	igd
1213	Inflammatory bowel disease (FinnGen)	4	35335213	rs6857791	A	C	-0.0188	0.0227	0.4069	220004	0.7389	TRUE	igd
1214	Inflammatory bowel disease (FinnGen)	4	35337381	rs13121056	G	C	-0.0191	0.0226	0.3976	220005	0.7376	TRUE	igd
1215	Inflammatory bowel disease (FinnGen)	4	35339408	rs1978932	T	G	-0.0194	0.0226	0.3913	220006	0.7383	TRUE	igd
1216	Inflammatory bowel disease (FinnGen)	4	35340206	rs7690774	T	C	-0.0197	0.0226	0.383	220007	0.7381	TRUE	igd
1217	Inflammatory bowel disease (FinnGen)	4	35343982	rs1583890	C	T	-0.0197	0.0226	0.383	220008	0.7381	TRUE	igd
1218	Inflammatory bowel disease (FinnGen)	4	35344623	rs1837736	G	T	-0.0197	0.0226	0.383	220009	0.7381	TRUE	igd
1219	Inflammatory bowel disease (FinnGen)	4	35347334	rs11944235	T	C	-0.022	0.0225	0.3282	220010	0.7358	TRUE	igd
1220	Inflammatory bowel disease (FinnGen)	4	35347624	rs10014912	C	T	-0.0196	0.0226	0.3859	220011	0.7377	TRUE	igd
1221	Inflammatory bowel disease (FinnGen)	4	35348509	rs7662185	A	C	-0.0225	0.0225	0.3176	220012	0.7354	TRUE	igd
1222	Inflammatory bowel disease (FinnGen)	4	35352034	rs10006991	A	C	-0.0196	0.0226	0.386	220013	0.7377	TRUE	igd
1223	Inflammatory bowel disease (FinnGen)	4	35352604	rs2375444	C	T	-0.0196	0.0226	0.386	220014	0.7377	TRUE	igd
1224	Inflammatory bowel disease (FinnGen)	4	35353767	rs4859297	G	A	-0.0277	0.0237	0.2428	220015	0.7715	TRUE	igd
1225	Inflammatory bowel disease (FinnGen)	4	35355230	rs13115721	T	C	-0.0195	0.0226	0.3872	220016	0.7377	TRUE	igd
1226	Inflammatory bowel disease (FinnGen)	4	35356516	rs6531359	T	C	-0.0212	0.0228	0.3514	220017	0.7441	TRUE	igd
1227	Inflammatory bowel disease (FinnGen)	4	35358704	rs12650638	T	G	-0.0143	0.0236	0.5461	220018	0.7712	TRUE	igd
1228	Inflammatory bowel disease (FinnGen)	3	23043037	rs512541	G	A	0.014	0.0198	0.4788	220019	0.5102	TRUE	igd
1229	Inflammatory bowel disease (FinnGen)	10	126110032	rs1515761	T	C	0.0168	0.0383	0.6618	220020	0.9255	TRUE	igd
1230	Inflammatory bowel disease (FinnGen)	9	104576119	rs2013601	C	A	-0.0203	0.0199	0.3089	220021	0.4782	TRUE	igd
1231	Inflammatory bowel disease (FinnGen)	9	104597673	rs9299351	T	C	-0.0193	0.0199	0.3326	220022	0.4766	TRUE	igd
1232	Inflammatory bowel disease (FinnGen)	9	93556174	rs10448310	G	A	0.0177	0.0207	0.3919	220023	0.3607	TRUE	igd
1233	Inflammatory bowel disease (FinnGen)	9	104574784	rs9409013	C	G	-0.0189	0.0199	0.3419	220024	0.4775	TRUE	igd
1234	Inflammatory bowel disease (FinnGen)	9	104578064	rs9409341	A	G	-0.0205	0.0199	0.3024	220025	0.4784	TRUE	igd
1235	Inflammatory bowel disease (FinnGen)	9	104595848	rs7033353	T	G	-0.0195	0.0199	0.328	220026	0.4772	TRUE	igd
1236	Inflammatory bowel disease (FinnGen)	9	104597048	rs2786718	T	A	-0.0198	0.0199	0.3206	220027	0.4771	TRUE	igd
1237	Inflammatory bowel disease (FinnGen)	9	104577603	rs7856024	A	G	-0.0205	0.0199	0.3023	220028	0.4784	TRUE	igd
1238	Inflammatory bowel disease (FinnGen)	12	100584966	rs80243853	A	G	0.0477	0.0464	0.304	220029	0.04808	TRUE	igd
1239	Inflammatory bowel disease (FinnGen)	16	1105294	rs9926643	G	A	-0.025	0.021	0.2336	220030	0.3496	TRUE	igd
1240	Inflammatory bowel disease (FinnGen)	17	13816159	rs78068103	G	A	-0.0123	0.0311	0.6915	220031	0.1164	TRUE	igd
1241	Inflammatory bowel disease (FinnGen)	16	1102874	rs9931821	T	C	-0.0214	0.0211	0.31	220032	0.3347	TRUE	igd
1242	Inflammatory bowel disease (FinnGen)	20	19265779	rs6035270	G	T	0.0512	0.0214	0.0167598	220033	0.315	TRUE	igd
1243	Inflammatory bowel disease (FinnGen)	20	19271940	rs1033549	G	T	0.0531	0.0215	0.0134999	220034	0.3109	TRUE	igd
1244	Inflammatory bowel disease (FinnGen)	20	19273744	rs8121292	G	A	0.0483	0.0211	0.0219902	220035	0.3318	TRUE	igd
1245	Inflammatory bowel disease (FinnGen)	20	19280659	rs6081560	A	G	0.0489	0.0211	0.02054	220036	0.3321	TRUE	igd
1246	Inflammatory bowel disease (FinnGen)	20	19284169	rs6045980	C	T	0.0379	0.0212	0.0730802	220037	0.33	TRUE	igd
1247	Inflammatory bowel disease (FinnGen)	20	19287904	rs6081565	G	A	0.0479	0.0221	0.0302698	220038	0.2808	TRUE	igd
1248	Inflammatory bowel disease (FinnGen)	20	19298788	rs6081568	C	G	0.0497	0.0221	0.0248102	220039	0.2806	TRUE	igd
1249	Inflammatory bowel disease (FinnGen)	20	19300846	rs6112314	C	A	0.048	0.0211	0.0228802	220040	0.3316	TRUE	igd
1250	Inflammatory bowel disease (FinnGen)	20	19304077	rs3790181	T	G	0.0405	0.0209	0.0523504	220041	0.3485	TRUE	igd
1251	Inflammatory bowel disease (FinnGen)	20	19309172	rs6046001	C	T	0.048	0.0211	0.0229499	220042	0.3315	TRUE	igd
1252	Inflammatory bowel disease (FinnGen)	20	19309596	rs6075500	G	A	0.0496	0.0221	0.0251501	220043	0.28	TRUE	igd
1253	Inflammatory bowel disease (FinnGen)	20	19350551	rs6112328	G	A	0.0285	0.0202	0.1588	220044	0.4054	TRUE	igd
1254	Inflammatory bowel disease (FinnGen)	20	29862692	rs56050831	T	C	0.0029	0.0249	0.9067	220045	0.1978	TRUE	igd
1255	Inflammatory bowel disease (FinnGen)	22	35558038	rs134291	A	G	0.0343	0.0395	0.3849	220046	0.9316	TRUE	igd
1256	Inflammatory bowel disease (FinnGen)	22	35560444	rs134317	A	G	0.0344	0.0395	0.3835	220047	0.9316	TRUE	igd
1257	Inflammatory bowel disease (FinnGen)	22	35566469	rs134363	G	A	0.0345	0.0395	0.3826	220048	0.9316	TRUE	igd
1258	Inflammatory bowel disease (FinnGen)	22	35567355	rs134366	G	A	0.0345	0.0395	0.3823	220049	0.9316	TRUE	igd
1259	Inflammatory bowel disease (FinnGen)	22	35568075	rs134373	T	C	0.0345	0.0395	0.3821	220050	0.9316	TRUE	igd
1260	Inflammatory bowel disease (FinnGen)	22	35569619	rs134377	A	G	0.0345	0.0395	0.3823	220051	0.9316	TRUE	igd
1261	Inflammatory bowel disease (FinnGen)	22	35574275	rs134387	C	T	0.0345	0.0395	0.3816	220052	0.9316	TRUE	igd
1262	Inflammatory bowel disease (FinnGen)	22	35558724	rs134304	C	T	0.0343	0.0395	0.3843	220053	0.9316	TRUE	igd
1263	Inflammatory bowel disease (FinnGen)	22	35559017	rs134308	T	C	0.0343	0.0395	0.3847	220054	0.9316	TRUE	igd
1264	Inflammatory bowel disease (FinnGen)	22	35560726	rs134323	C	A	0.0344	0.0395	0.3835	220055	0.9316	TRUE	igd
1265	Inflammatory bowel disease (FinnGen)	22	35574163	rs108272	G	C	0.0345	0.0395	0.3818	220056	0.9316	TRUE	igd
1266	Inflammatory bowel disease (FinnGen)	22	35577117	rs28579	C	G	0.0345	0.0395	0.3816	220057	0.9316	TRUE	igd
1267	Inflammatory bowel disease (FinnGen)	22	35578104	rs134400	A	G	0.0345	0.0395	0.3816	220058	0.9316	TRUE	igd
1268	Inflammatory bowel disease (FinnGen)	16	81776056	rs4312299	C	G	-0.0128	0.0212	0.545801	220059	0.6753	TRUE	igd
1269	Inflammatory bowel disease (FinnGen)	4	35332846	rs6531351	G	A	-0.0188	0.0227	0.4076	220060	0.7389	TRUE	igd
1270	Inflammatory bowel disease (FinnGen)	4	35332987	rs7660438	G	C	-0.0188	0.0227	0.4076	220061	0.7389	TRUE	igd
1271	Inflammatory bowel disease (FinnGen)	4	35336151	rs6837958	G	C	-0.0186	0.0226	0.4121	220062	0.7383	TRUE	igd
1272	Inflammatory bowel disease (FinnGen)	4	35339525	rs1978931	A	T	-0.0197	0.0226	0.3832	220063	0.7381	TRUE	igd
1273	Inflammatory bowel disease (FinnGen)	4	35340518	rs6531353	C	G	-0.0197	0.0226	0.383	220064	0.7381	TRUE	igd
1274	Inflammatory bowel disease (FinnGen)	4	35346410	rs10023010	A	T	-0.0197	0.0226	0.3829	220065	0.7381	TRUE	igd
1275	Inflammatory bowel disease (FinnGen)	4	35346837	rs1899277	A	G	-0.0197	0.0226	0.3829	220066	0.7381	TRUE	igd
1276	Inflammatory bowel disease (FinnGen)	4	35349774	rs1899282	C	G	-0.0199	0.0226	0.3779	220067	0.7368	TRUE	igd
1277	Inflammatory bowel disease (FinnGen)	4	35353963	rs10015792	T	C	-0.0196	0.0226	0.386	220068	0.7377	TRUE	igd
1278	Inflammatory bowel disease (FinnGen)	3	17793504	rs75754569	G	C	0.0273	0.0343	0.4271	220069	0.09266	TRUE	igd
1279	Inflammatory bowel disease (FinnGen)	3	17815487	rs139136610	C	T	0.0251	0.0342	0.4632	220070	0.09326	TRUE	igd
1280	Inflammatory bowel disease (FinnGen)	3	161563831	rs2404831	A	G	0.0403	0.0265	0.1286	220071	0.1687	TRUE	igd
1281	Inflammatory bowel disease (FinnGen)	3	161598533	rs28539730	T	A	-0.0113	0.024	0.637801	220072	0.7784	TRUE	igd
1282	Inflammatory bowel disease (FinnGen)	3	161599888	rs1565595	T	C	-0.0129	0.0239	0.5894	220073	0.7776	TRUE	igd
1283	Inflammatory bowel disease (FinnGen)	3	12346849	rs10510411	G	A	0.0307	0.0216	0.1548	220074	0.3041	TRUE	igd
1284	Inflammatory bowel disease (FinnGen)	3	12348835	rs60290266	G	A	0.0307	0.0218	0.1583	220075	0.2954	TRUE	igd
1285	Inflammatory bowel disease (FinnGen)	3	12352468	rs9310401	T	C	0.0302	0.0218	0.1646	220076	0.2954	TRUE	igd
1286	Inflammatory bowel disease (FinnGen)	3	12361929	rs12495364	T	C	0.0307	0.0218	0.1582	220077	0.2954	TRUE	igd
1287	Inflammatory bowel disease (FinnGen)	3	12377294	rs10510417	C	G	0.0302	0.0218	0.165	220078	0.2952	TRUE	igd
1288	Inflammatory bowel disease (FinnGen)	3	12379501	rs9876942	A	C	0.0295	0.0218	0.1748	220079	0.2952	TRUE	igd
1289	Inflammatory bowel disease (FinnGen)	5	90471451	rs1397793	G	A	0.0001	0.0219	0.9969	220080	0.6903	TRUE	igd
1290	Inflammatory bowel disease (FinnGen)	4	35337554	rs2889085	C	T	-0.0184	0.0226	0.415	220081	0.7376	TRUE	igd
1291	Inflammatory bowel disease (FinnGen)	4	35342742	rs2165455	A	C	-0.0197	0.0226	0.383	220082	0.7381	TRUE	igd
1292	Inflammatory bowel disease (FinnGen)	4	35344088	rs2375442	G	A	-0.0197	0.0226	0.383	220083	0.7381	TRUE	igd
1293	Inflammatory bowel disease (FinnGen)	4	35351166	rs6834090	A	C	-0.0199	0.0226	0.3781	220084	0.7377	TRUE	igd
1294	Inflammatory bowel disease (FinnGen)	4	35352440	rs4627887	T	C	-0.0196	0.0226	0.386	220085	0.7377	TRUE	igd
1295	Inflammatory bowel disease (FinnGen)	4	35357945	rs11939412	C	T	-0.0195	0.0226	0.3873	220086	0.7377	TRUE	igd
1296	Inflammatory bowel disease (FinnGen)	4	35358594	rs10031059	T	C	-0.0127	0.0234	0.5884	220087	0.7648	TRUE	igd
1297	Inflammatory bowel disease (FinnGen)	4	35367415	rs317067	T	A	0.0194	0.0226	0.3913	220088	0.2623	TRUE	igd
1298	Inflammatory bowel disease (FinnGen)	4	35332872	rs1530246	C	G	-0.0187	0.0227	0.4099	220089	0.7392	TRUE	igd
1299	Inflammatory bowel disease (FinnGen)	4	35336118	rs6839387	C	T	-0.0186	0.0226	0.412	220090	0.7383	TRUE	igd
1300	Inflammatory bowel disease (FinnGen)	4	35340211	rs7685819	A	C	-0.0197	0.0226	0.383	220091	0.7381	TRUE	igd
1301	Inflammatory bowel disease (FinnGen)	4	35345893	rs2119531	G	C	-0.0197	0.0226	0.3829	220092	0.7381	TRUE	igd
1302	Inflammatory bowel disease (FinnGen)	4	35348356	rs7679824	C	T	-0.0191	0.0226	0.3968	220093	0.7377	TRUE	igd
1303	Inflammatory bowel disease (FinnGen)	4	35349795	rs1899283	G	C	-0.0196	0.0226	0.386	220094	0.7377	TRUE	igd
1304	Inflammatory bowel disease (FinnGen)	4	35351186	rs6856177	G	T	-0.0196	0.0226	0.386	220095	0.7377	TRUE	igd
1305	Inflammatory bowel disease (FinnGen)	4	35352697	rs1114490	A	C	-0.0196	0.0226	0.386	220096	0.7377	TRUE	igd
1306	Inflammatory bowel disease (FinnGen)	4	35354744	rs6838889	A	G	-0.0195	0.0226	0.3875	220097	0.7377	TRUE	igd
1307	Inflammatory bowel disease (FinnGen)	4	35354993	rs6814618	C	T	-0.0195	0.0226	0.3871	220098	0.7377	TRUE	igd
1308	Inflammatory bowel disease (FinnGen)	4	35355238	rs12649442	G	A	-0.0195	0.0226	0.3872	220099	0.7377	TRUE	igd
1309	Inflammatory bowel disease (FinnGen)	4	35355329	rs12649458	G	T	-0.0195	0.0226	0.3873	220100	0.7377	TRUE	igd
1310	Inflammatory bowel disease (FinnGen)	4	35355923	rs6851451	T	C	-0.0212	0.0228	0.3512	220101	0.7441	TRUE	igd
1311	Inflammatory bowel disease (FinnGen)	4	35356110	rs7664779	C	T	-0.0195	0.0226	0.3873	220102	0.7377	TRUE	igd
1312	Inflammatory bowel disease (FinnGen)	4	35374176	rs317069	G	A	0.0158	0.0233	0.4983	220103	0.2377	TRUE	igd
1313	Inflammatory bowel disease (FinnGen)	3	94100695	rs11925530	A	C	0.0599	0.0413	0.1465	220104	0.06197	TRUE	igd
1314	Inflammatory bowel disease (FinnGen)	2	189805784	rs62181700	A	G	0.0362	0.0232	0.1188	220105	0.2451	TRUE	igd
1315	Inflammatory bowel disease (FinnGen)	3	12352688	rs11715016	G	C	0.0308	0.0218	0.1571	220106	0.2948	TRUE	igd
1316	Inflammatory bowel disease (FinnGen)	3	12356605	rs13070963	T	C	0.0307	0.0218	0.158	220107	0.2954	TRUE	igd
1317	Inflammatory bowel disease (FinnGen)	3	12356625	rs13090995	A	T	0.0307	0.0218	0.1582	220108	0.2954	TRUE	igd
1318	Inflammatory bowel disease (FinnGen)	3	12376745	rs17036314	G	C	0.0302	0.0218	0.165	220109	0.2952	TRUE	igd
1319	Inflammatory bowel disease (FinnGen)	1	179356378	rs12749461	A	G	-0.0157	0.0205	0.4436	220110	0.3817	TRUE	igd
1320	Inflammatory bowel disease (FinnGen)	1	179357026	rs11801919	A	T	-0.0159	0.0205	0.438	220111	0.3818	TRUE	igd
1321	Inflammatory bowel disease (FinnGen)	1	179359120	rs12744438	G	A	-0.0159	0.0205	0.4371	220112	0.3817	TRUE	igd
1322	Inflammatory bowel disease (FinnGen)	1	179362451	rs7515710	G	A	-0.0159	0.0205	0.4379	220113	0.3818	TRUE	igd
1323	Inflammatory bowel disease (FinnGen)	1	179370473	rs12758573	A	C	-0.0167	0.0205	0.414	220114	0.3824	TRUE	igd
1324	Inflammatory bowel disease (FinnGen)	1	179370499	rs12724320	T	C	-0.0166	0.0205	0.4161	220115	0.3824	TRUE	igd
1325	Inflammatory bowel disease (FinnGen)	1	179382426	rs12727704	A	T	-0.0164	0.0205	0.4243	220116	0.3813	TRUE	igd
1326	Inflammatory bowel disease (FinnGen)	1	179393930	rs7554103	A	G	-0.0163	0.0205	0.425	220117	0.3813	TRUE	igd
1327	Inflammatory bowel disease (FinnGen)	1	179411422	rs12729895	G	A	-0.0165	0.0205	0.4211	220118	0.3812	TRUE	igd
1328	Inflammatory bowel disease (FinnGen)	1	179412124	rs11578241	G	C	-0.0175	0.0205	0.3918	220119	0.3815	TRUE	igd
1329	Inflammatory bowel disease (FinnGen)	1	179417524	rs12738929	C	G	-0.0175	0.0205	0.3939	220120	0.3814	TRUE	igd
1330	Inflammatory bowel disease (FinnGen)	1	179417614	rs12724634	T	C	-0.0175	0.0205	0.3937	220121	0.3814	TRUE	igd
1331	Inflammatory bowel disease (FinnGen)	1	179359612	rs4233179	G	T	-0.0159	0.0205	0.438	220122	0.3818	TRUE	igd
1332	Inflammatory bowel disease (FinnGen)	1	179367650	rs12746253	A	G	-0.0157	0.0205	0.4432	220123	0.3816	TRUE	igd
1333	Inflammatory bowel disease (FinnGen)	1	179369077	rs12752452	A	G	-0.0157	0.0205	0.4432	220124	0.3816	TRUE	igd
1334	Inflammatory bowel disease (FinnGen)	1	179373498	rs4330884	A	T	0.0507	0.091	0.5774	220125	0.012	TRUE	igd
1335	Inflammatory bowel disease (FinnGen)	1	179383811	rs12410988	C	T	-0.0164	0.0205	0.4243	220126	0.3813	TRUE	igd
1336	Inflammatory bowel disease (FinnGen)	1	179392000	rs12409337	G	A	-0.0164	0.0205	0.4241	220127	0.3813	TRUE	igd
1337	Inflammatory bowel disease (FinnGen)	1	179396822	rs7551894	C	G	-0.0163	0.0205	0.425	220128	0.3813	TRUE	igd
1338	Inflammatory bowel disease (FinnGen)	1	179409591	rs4454499	C	G	-0.0165	0.0205	0.4193	220129	0.3814	TRUE	igd
1339	Inflammatory bowel disease (FinnGen)	1	179411977	rs12744251	G	A	-0.0165	0.0205	0.4211	220130	0.3812	TRUE	igd
1340	Inflammatory bowel disease (FinnGen)	1	179412377	rs11582293	C	G	-0.0175	0.0205	0.3922	220131	0.3814	TRUE	igd
1341	Inflammatory bowel disease (FinnGen)	1	179415532	rs4130266	T	G	-0.0177	0.0205	0.3859	220132	0.3814	TRUE	igd
1342	Inflammatory bowel disease (FinnGen)	1	179415937	rs7532155	T	C	-0.0179	0.0205	0.3823	220133	0.3812	TRUE	igd
1343	Inflammatory bowel disease (FinnGen)	1	179418990	rs12744976	C	T	-0.0174	0.0205	0.3964	220134	0.3814	TRUE	igd
1344	Inflammatory bowel disease (FinnGen)	1	179356100	rs12753162	T	C	-0.0159	0.0205	0.438	220135	0.3818	TRUE	igd
1345	Inflammatory bowel disease (FinnGen)	1	179361528	rs11803247	G	C	-0.0159	0.0205	0.4379	220136	0.3818	TRUE	igd
1346	Inflammatory bowel disease (FinnGen)	1	179370450	rs12758559	A	G	-0.0161	0.0205	0.4309	220137	0.3822	TRUE	igd
1347	Inflammatory bowel disease (FinnGen)	1	179370973	rs12742172	G	A	-0.0099	0.0203	0.626299	220138	0.3999	TRUE	igd
1348	Inflammatory bowel disease (FinnGen)	1	179383839	rs12407502	T	C	-0.0164	0.0205	0.4243	220139	0.3813	TRUE	igd
1349	Inflammatory bowel disease (FinnGen)	1	179395451	rs4651027	A	G	-0.0163	0.0205	0.425	220140	0.3813	TRUE	igd
1350	Inflammatory bowel disease (FinnGen)	1	179397933	rs11802862	C	A	-0.0163	0.0205	0.425	220141	0.3813	TRUE	igd
1351	Inflammatory bowel disease (FinnGen)	1	179401599	rs7550736	C	T	-0.0163	0.0205	0.4248	220142	0.3813	TRUE	igd
1352	Inflammatory bowel disease (FinnGen)	1	179418056	rs10913769	G	T	-0.0176	0.0205	0.3888	220143	0.3816	TRUE	igd
1353	Inflammatory bowel disease (FinnGen)	2	136438078	rs6710892	G	A	-0.0539	0.0312	0.08362	220144	0.1157	TRUE	igd
1354	Inflammatory bowel disease (FinnGen)	2	136456319	rs7592990	G	A	0.0551	0.0311	0.0766196	220145	0.8838	TRUE	igd
1355	Inflammatory bowel disease (FinnGen)	2	136479302	rs3754692	C	T	0.0214	0.0225	0.3405	220146	0.7335	TRUE	igd
1356	Inflammatory bowel disease (FinnGen)	2	136488978	rs6739713	A	G	-0.0195	0.0225	0.3845	220147	0.2661	TRUE	igd
1357	Inflammatory bowel disease (FinnGen)	2	136495619	rs10195620	A	T	0.0196	0.0224	0.3807	220148	0.729	TRUE	igd
1358	Inflammatory bowel disease (FinnGen)	2	136499166	rs1438307	G	T	0.0197	0.0224	0.3773	220149	0.7289	TRUE	igd
1359	Inflammatory bowel disease (FinnGen)	2	136504101	rs7589832	A	C	-0.0125	0.024	0.601501	220150	0.2201	TRUE	igd
1360	Inflammatory bowel disease (FinnGen)	2	136506375	rs7556781	G	A	0.0127	0.024	0.598199	220151	0.7798	TRUE	igd
1361	Inflammatory bowel disease (FinnGen)	2	136516748	rs12616520	A	T	0.0184	0.0228	0.4208	220152	0.7458	TRUE	igd
1362	Inflammatory bowel disease (FinnGen)	2	136521514	rs10192827	G	A	0.0179	0.0224	0.4246	220153	0.7288	TRUE	igd
1363	Inflammatory bowel disease (FinnGen)	2	136544752	rs6760329	A	G	0.0175	0.0229	0.4441	220154	0.7463	TRUE	igd
1364	Inflammatory bowel disease (FinnGen)	2	136556805	rs872151	C	T	-0.0466	0.0304	0.1252	220155	0.1233	TRUE	igd
1365	Inflammatory bowel disease (FinnGen)	2	136563248	rs12992815	G	C	0.0472	0.0305	0.1222	220156	0.8781	TRUE	igd
1366	Inflammatory bowel disease (FinnGen)	2	136571982	rs4954445	T	A	-0.0471	0.0305	0.1231	220157	0.1219	TRUE	igd
1367	Inflammatory bowel disease (FinnGen)	2	136576166	rs7564577	T	C	0.0329	0.0283	0.2439	220158	0.854	TRUE	igd
1368	Inflammatory bowel disease (FinnGen)	2	136578194	rs2874874	A	C	-0.0471	0.0305	0.123	220159	0.1219	TRUE	igd
1369	Inflammatory bowel disease (FinnGen)	2	136583192	rs745500	G	A	0.0107	0.0219	0.625101	220160	0.7078	TRUE	igd
1370	Inflammatory bowel disease (FinnGen)	2	136590558	rs3754690	C	T	-0.048	0.0305	0.115	220161	0.1227	TRUE	igd
1371	Inflammatory bowel disease (FinnGen)	2	136594158	rs2236783	G	A	0.0127	0.0218	0.5597	220162	0.7072	TRUE	igd
1372	Inflammatory bowel disease (FinnGen)	2	136600176	rs55809728	G	A	-0.0089	0.0393	0.8198	220163	0.06987	TRUE	igd
1373	Inflammatory bowel disease (FinnGen)	2	136602491	rs3739020	T	G	-0.0169	0.0224	0.450001	220164	0.269	TRUE	igd
1374	Inflammatory bowel disease (FinnGen)	2	136608231	rs4954490	G	A	0.0117	0.0218	0.590799	220165	0.7063	TRUE	igd
1375	Inflammatory bowel disease (FinnGen)	2	136608646	rs4988235	G	A	0.034	0.0203	0.093901	220166	0.5948	TRUE	igd
1376	Inflammatory bowel disease (FinnGen)	2	136616754	rs182549	C	T	0.0296	0.0203	0.1445	220167	0.5974	TRUE	igd
1377	Inflammatory bowel disease (FinnGen)	2	136624919	rs56263017	T	C	-0.0403	0.0293	0.1686	220168	0.1344	TRUE	igd
1378	Inflammatory bowel disease (FinnGen)	2	136624947	rs1435577	C	G	0.0189	0.0283	0.504001	220169	0.1447	TRUE	igd
1379	Inflammatory bowel disease (FinnGen)	2	136626004	rs3769002	T	C	-0.0404	0.0293	0.1678	220170	0.1344	TRUE	igd
1380	Inflammatory bowel disease (FinnGen)	2	136646582	rs59213715	A	C	0.0333	0.028	0.2331	220171	0.1482	TRUE	igd
1381	Inflammatory bowel disease (FinnGen)	2	136648077	rs12472293	T	C	0.0236	0.0276	0.3915	220172	0.1535	TRUE	igd
1382	Inflammatory bowel disease (FinnGen)	2	136663605	rs77096272	C	A	0.0346	0.028	0.2162	220173	0.1482	TRUE	igd
1383	Inflammatory bowel disease (FinnGen)	2	136665162	rs16832162	T	A	0.0276	0.0277	0.3176	220174	0.1521	TRUE	igd
1384	Inflammatory bowel disease (FinnGen)	2	136668123	rs7606267	T	C	0.0277	0.0277	0.3172	220175	0.1521	TRUE	igd
1385	Inflammatory bowel disease (FinnGen)	2	136683293	rs16832200	T	C	-0.0509	0.0291	0.08	220176	0.1367	TRUE	igd
1386	Inflammatory bowel disease (FinnGen)	2	136691737	rs41269821	A	G	0.0278	0.0277	0.3148	220177	0.1521	TRUE	igd
1387	Inflammatory bowel disease (FinnGen)	2	136695694	rs112407062	C	T	0.0362	0.028	0.196	220178	0.148	TRUE	igd
1388	Inflammatory bowel disease (FinnGen)	2	136704414	rs16832275	C	G	-0.0524	0.0291	0.0712607	220179	0.1366	TRUE	igd
1389	Inflammatory bowel disease (FinnGen)	2	136723504	rs660002	C	T	0.0253	0.0275	0.3585	220180	0.1538	TRUE	igd
1390	Inflammatory bowel disease (FinnGen)	2	136754183	rs16832440	G	A	0.0347	0.028	0.2144	220181	0.1482	TRUE	igd
1391	Inflammatory bowel disease (FinnGen)	2	136805401	rs4954557	T	C	0.0234	0.0225	0.2992	220182	0.7311	TRUE	igd
1392	Inflammatory bowel disease (FinnGen)	2	136806218	rs2090661	G	A	0.0235	0.0221	0.2884	220183	0.7181	TRUE	igd
1393	Inflammatory bowel disease (FinnGen)	2	136806774	rs7371606	G	A	0.0312	0.0213	0.1421	220184	0.6744	TRUE	igd
1394	Inflammatory bowel disease (FinnGen)	2	136808142	rs4954388	C	T	0.0236	0.0221	0.2864	220185	0.7181	TRUE	igd
1395	Inflammatory bowel disease (FinnGen)	2	136808949	rs11693502	C	T	0.0257	0.0206	0.2129	220186	0.6291	TRUE	igd
1396	Inflammatory bowel disease (FinnGen)	2	136815388	rs1960171	C	T	-0.0243	0.0217	0.263	220187	0.3029	TRUE	igd
1397	Inflammatory bowel disease (FinnGen)	2	136820076	rs11681248	C	T	0.0183	0.0205	0.3716	220188	0.6173	TRUE	igd
1398	Inflammatory bowel disease (FinnGen)	2	136822223	rs1879087	T	C	0.0023	0.0389	0.9536	220189	0.07091	TRUE	igd
1399	Inflammatory bowel disease (FinnGen)	2	136898078	rs950176	A	G	-0.0076	0.0212	0.7219	220190	0.327	TRUE	igd
1400	Inflammatory bowel disease (FinnGen)	2	136899116	rs2056297	G	T	-0.0077	0.0212	0.718701	220191	0.3268	TRUE	igd
1401	Inflammatory bowel disease (FinnGen)	2	136901587	rs4954567	G	T	-0.0071	0.0212	0.7375	220192	0.327	TRUE	igd
1402	Inflammatory bowel disease (FinnGen)	2	136902666	rs12616955	C	T	-0.0078	0.0212	0.714301	220193	0.3268	TRUE	igd
1403	Inflammatory bowel disease (FinnGen)	2	136907170	rs953387	A	C	-0.0075	0.0212	0.723299	220194	0.3269	TRUE	igd
1404	Inflammatory bowel disease (FinnGen)	2	136907790	rs10803550	C	T	-0.008	0.0212	0.705	220195	0.3269	TRUE	igd
1405	Inflammatory bowel disease (FinnGen)	2	136910273	rs6715785	G	A	-0.0089	0.0212	0.673899	220196	0.3273	TRUE	igd
1406	Inflammatory bowel disease (FinnGen)	2	136917355	rs4954570	G	C	-0.0068	0.0224	0.762801	220197	0.2693	TRUE	igd
1407	Inflammatory bowel disease (FinnGen)	2	136918828	rs4954571	G	A	-0.0066	0.0224	0.767499	220198	0.2702	TRUE	igd
1408	Inflammatory bowel disease (FinnGen)	2	136921703	rs10180515	T	A	-0.0121	0.024	0.615	220199	0.2207	TRUE	igd
1409	Inflammatory bowel disease (FinnGen)	2	136922672	rs6711997	T	C	-0.0099	0.024	0.681201	220200	0.2203	TRUE	igd
1410	Inflammatory bowel disease (FinnGen)	2	136923155	rs56036623	T	C	-0.0113	0.0241	0.6382	220201	0.2204	TRUE	igd
1411	Inflammatory bowel disease (FinnGen)	2	136927094	rs4954573	T	G	0.0009	0.0216	0.9676	220202	0.3093	TRUE	igd
1412	Inflammatory bowel disease (FinnGen)	2	136927557	rs4954396	A	C	-0.004	0.0214	0.8513	220203	0.3214	TRUE	igd
1413	Inflammatory bowel disease (FinnGen)	2	136928320	rs7568884	C	T	-0.0004	0.0216	0.9841	220204	0.3092	TRUE	igd
1414	Inflammatory bowel disease (FinnGen)	2	136934529	rs11674937	G	C	-0.0076	0.0242	0.752199	220205	0.2191	TRUE	igd
1415	Inflammatory bowel disease (FinnGen)	2	136945029	rs1123848	C	T	-0.0041	0.0214	0.8497	220206	0.3226	TRUE	igd
1416	Inflammatory bowel disease (FinnGen)	2	136946433	rs4954397	A	G	-0.0031	0.0214	0.8846	220207	0.3228	TRUE	igd
1417	Inflammatory bowel disease (FinnGen)	2	136960483	rs11688302	C	T	0.0026	0.0216	0.9039	220208	0.3112	TRUE	igd
1418	Inflammatory bowel disease (FinnGen)	2	136963494	rs6716987	C	A	-0.0024	0.0214	0.9095	220209	0.3233	TRUE	igd
1419	Inflammatory bowel disease (FinnGen)	2	135284038	rs479980	C	A	-0.0323	0.0201	0.1078	220210	0.5532	TRUE	igd
1420	Inflammatory bowel disease (FinnGen)	2	135284307	rs606101	A	G	-0.0323	0.0201	0.108	220211	0.5532	TRUE	igd
1421	Inflammatory bowel disease (FinnGen)	2	135288740	rs638382	T	C	-0.0318	0.0201	0.1125	220212	0.5534	TRUE	igd
1422	Inflammatory bowel disease (FinnGen)	2	135295180	rs621341	T	C	-0.0345	0.02	0.0855697	220213	0.5572	TRUE	igd
1423	Inflammatory bowel disease (FinnGen)	2	135456759	rs10928513	C	T	-0.0577	0.02	0.00395704	220214	0.5459	TRUE	igd
1424	Inflammatory bowel disease (FinnGen)	2	135481278	rs6756200	T	C	-0.0587	0.02	0.00329602	220215	0.5204	TRUE	igd
1425	Inflammatory bowel disease (FinnGen)	2	135599009	rs1893396	G	T	-0.0556	0.02	0.00554805	220216	0.4538	TRUE	igd
1426	Inflammatory bowel disease (FinnGen)	2	135600418	rs4954187	C	T	-0.0555	0.02	0.00555994	220217	0.4538	TRUE	igd
1427	Inflammatory bowel disease (FinnGen)	2	135603690	rs1942051	A	G	-0.0555	0.02	0.00560699	220218	0.4538	TRUE	igd
1428	Inflammatory bowel disease (FinnGen)	2	135603959	rs10928519	C	T	-0.0555	0.02	0.00560699	220219	0.4538	TRUE	igd
1429	Inflammatory bowel disease (FinnGen)	2	135609746	rs10432371	G	A	-0.0554	0.02	0.00564599	220220	0.4538	TRUE	igd
1430	Inflammatory bowel disease (FinnGen)	2	135616346	rs6430549	A	G	-0.0551	0.02	0.00586597	220221	0.4538	TRUE	igd
1431	Inflammatory bowel disease (FinnGen)	2	135616385	rs6430550	C	T	-0.0551	0.02	0.00588207	220222	0.4538	TRUE	igd
1432	Inflammatory bowel disease (FinnGen)	2	135616621	rs1446523	G	A	-0.0551	0.02	0.00588207	220223	0.4538	TRUE	igd
1433	Inflammatory bowel disease (FinnGen)	2	135629927	rs12469941	C	T	-0.0573	0.02	0.00421299	220224	0.4517	TRUE	igd
1434	Inflammatory bowel disease (FinnGen)	2	135637338	rs2166480	G	A	-0.0573	0.02	0.00421599	220225	0.4517	TRUE	igd
1435	Inflammatory bowel disease (FinnGen)	2	135652399	rs7589297	C	A	-0.0574	0.02	0.00413599	220226	0.4519	TRUE	igd
1436	Inflammatory bowel disease (FinnGen)	2	135661678	rs62168871	A	G	-0.057	0.02	0.00443803	220227	0.4517	TRUE	igd
1437	Inflammatory bowel disease (FinnGen)	2	135662016	rs4954196	A	G	-0.0573	0.02	0.00423097	220228	0.4516	TRUE	igd
1438	Inflammatory bowel disease (FinnGen)	2	135667201	rs1374287	C	T	-0.0573	0.02	0.00423204	220229	0.4516	TRUE	igd
1439	Inflammatory bowel disease (FinnGen)	2	135671302	rs2322251	C	T	-0.0573	0.02	0.00423204	220230	0.4516	TRUE	igd
1440	Inflammatory bowel disease (FinnGen)	2	135719132	rs6708336	T	A	-0.0592	0.02	0.003092	220231	0.4504	TRUE	igd
1441	Inflammatory bowel disease (FinnGen)	2	135762429	rs10174462	C	G	-0.0115	0.0239	0.630999	220232	0.2239	TRUE	igd
1442	Inflammatory bowel disease (FinnGen)	2	135773420	rs4494812	A	G	-0.0175	0.0297	0.5565	220233	0.1302	TRUE	igd
1443	Inflammatory bowel disease (FinnGen)	2	135773617	rs4640444	T	C	-0.0175	0.0297	0.5561	220234	0.1302	TRUE	igd
1444	Inflammatory bowel disease (FinnGen)	2	135776430	rs61663334	A	G	-0.0178	0.0297	0.5486	220235	0.1302	TRUE	igd
1445	Inflammatory bowel disease (FinnGen)	2	135778656	rs7565871	G	C	-0.0183	0.0297	0.536701	220236	0.1301	TRUE	igd
1446	Inflammatory bowel disease (FinnGen)	2	135780587	rs7563997	T	A	-0.0182	0.0297	0.5399	220237	0.1303	TRUE	igd
1447	Inflammatory bowel disease (FinnGen)	2	135781635	rs11900832	C	T	-0.0186	0.0297	0.5301	220238	0.1301	TRUE	igd
1448	Inflammatory bowel disease (FinnGen)	2	135789682	rs56369660	A	G	-0.0186	0.0297	0.5301	220239	0.1301	TRUE	igd
1449	Inflammatory bowel disease (FinnGen)	2	135789784	rs60350840	A	G	-0.0186	0.0297	0.5301	220240	0.1301	TRUE	igd
1450	Inflammatory bowel disease (FinnGen)	2	135795396	rs10167884	C	T	-0.0186	0.0297	0.53	220241	0.1301	TRUE	igd
1451	Inflammatory bowel disease (FinnGen)	2	135797747	rs10174944	C	T	-0.0186	0.0297	0.53	220242	0.1301	TRUE	igd
1452	Inflammatory bowel disease (FinnGen)	2	135799082	rs62168942	T	C	-0.0186	0.0297	0.5301	220243	0.1301	TRUE	igd
1453	Inflammatory bowel disease (FinnGen)	2	135800757	rs921859	A	G	-0.0187	0.0297	0.528901	220244	0.1301	TRUE	igd
1454	Inflammatory bowel disease (FinnGen)	2	135802148	rs7577258	G	A	-0.0186	0.0297	0.53	220245	0.1301	TRUE	igd
1455	Inflammatory bowel disease (FinnGen)	2	135803766	rs17293519	A	G	-0.0186	0.0297	0.5298	220246	0.1301	TRUE	igd
1456	Inflammatory bowel disease (FinnGen)	2	135885357	rs6430561	C	T	-0.0183	0.0297	0.5369	220247	0.1301	TRUE	igd
1457	Inflammatory bowel disease (FinnGen)	2	135895809	rs6706466	A	G	-0.0187	0.0297	0.5295	220248	0.1301	TRUE	igd
1458	Inflammatory bowel disease (FinnGen)	2	135928312	rs2305248	A	G	-0.0189	0.0297	0.5242	220249	0.1302	TRUE	igd
1459	Inflammatory bowel disease (FinnGen)	2	135984172	rs57829242	A	G	-0.018	0.0297	0.5431	220250	0.1302	TRUE	igd
1460	Inflammatory bowel disease (FinnGen)	2	136027264	rs16831498	G	C	-0.0194	0.0297	0.5146	220251	0.1296	TRUE	igd
1461	Inflammatory bowel disease (FinnGen)	2	136092061	rs1561277	C	A	-0.0224	0.0208	0.2836	220252	0.3484	TRUE	igd
1462	Inflammatory bowel disease (FinnGen)	2	136288273	rs3806502	C	T	-0.0196	0.0297	0.5093	220253	0.1303	TRUE	igd
1463	Inflammatory bowel disease (FinnGen)	2	136405878	rs2289963	G	A	-0.0605	0.0333	0.0689795	220254	0.1	TRUE	igd
1464	Inflammatory bowel disease (FinnGen)	2	136413359	rs7608045	T	C	-0.0163	0.022	0.4566	220255	0.2869	TRUE	igd
1465	Inflammatory bowel disease (FinnGen)	2	136416959	rs6755391	C	T	-0.054	0.0312	0.0833508	220256	0.1157	TRUE	igd
1466	Inflammatory bowel disease (FinnGen)	2	136437507	rs313517	A	G	-0.0162	0.022	0.4591	220257	0.2868	TRUE	igd
1467	Inflammatory bowel disease (FinnGen)	2	136451432	rs7574366	G	A	-0.0603	0.0333	0.0697895	220258	0.1	TRUE	igd
1468	Inflammatory bowel disease (FinnGen)	2	136452402	rs625118	C	A	-0.0552	0.0311	0.0760501	220259	0.1162	TRUE	igd
1469	Inflammatory bowel disease (FinnGen)	1	206999963	rs908703	G	C	0.0511	0.0223	0.0218499	220260	0.7254	TRUE	igd
1470	Inflammatory bowel disease (FinnGen)	1	221946207	rs3010852	C	T	0.0076	0.0208	0.716699	220261	0.3525	TRUE	igd
1471	Inflammatory bowel disease (FinnGen)	1	221947090	rs7551182	G	A	0.007	0.0208	0.7364	220262	0.3524	TRUE	igd
1472	Inflammatory bowel disease (FinnGen)	1	221948024	rs3003902	A	G	0.0082	0.0208	0.695401	220263	0.3526	TRUE	igd
1473	Inflammatory bowel disease (FinnGen)	1	206997892	rs2056226	G	C	0.0206	0.0231	0.3718	220264	0.7538	TRUE	igd
1474	Inflammatory bowel disease (FinnGen)	1	207001879	rs1028182	T	C	0.0507	0.0223	0.0227898	220265	0.7253	TRUE	igd
1475	Inflammatory bowel disease (FinnGen)	2	213729558	rs12989104	G	T	0.0001	0.02	0.9949	220266	0.4455	TRUE	igd
1476	Inflammatory bowel disease (FinnGen)	2	239893464	rs7593823	G	A	-0.0008	0.0245	0.9737	220267	0.2092	TRUE	igd
1477	Inflammatory bowel disease (FinnGen)	6	162239191	rs7766680	C	G	0.05	0.0238	0.0359799	220268	0.2247	TRUE	igd
1478	Inflammatory bowel disease (FinnGen)	6	138305038	rs112159068	T	A	-0.0319	0.0601	0.5961	220269	0.03002	TRUE	igd
1479	Inflammatory bowel disease (FinnGen)	6	99021575	rs55962838	G	A	0.0188	0.0417	0.6529	220270	0.06037	TRUE	igd
1480	Inflammatory bowel disease (FinnGen)	6	99024574	rs62424017	T	G	0.0206	0.0416	0.6207	220271	0.06104	TRUE	igd
1481	Inflammatory bowel disease (FinnGen)	6	99026808	rs12110494	C	T	0.0204	0.0416	0.623199	220272	0.06104	TRUE	igd
1482	Inflammatory bowel disease (FinnGen)	6	104981445	rs9377649	G	A	0.0255	0.0221	0.2492	220273	0.2793	TRUE	igd
1483	Inflammatory bowel disease (FinnGen)	6	104988387	rs11759449	G	A	0.0261	0.0221	0.2381	220274	0.2795	TRUE	igd
1484	Inflammatory bowel disease (FinnGen)	6	105003652	rs11753518	G	A	0.0229	0.0223	0.3034	220275	0.2733	TRUE	igd
1485	Inflammatory bowel disease (FinnGen)	7	31087801	rs61416816	C	T	-0.0209	0.0316	0.5088	220276	0.1124	TRUE	igd
1486	Inflammatory bowel disease (FinnGen)	7	33603122	rs73109678	A	G	-0.0297	0.0364	0.4157	220277	0.08118	TRUE	igd
1487	Inflammatory bowel disease (FinnGen)	7	46785285	rs12537178	G	A	-0.0118	0.0289	0.6817	220278	0.1358	TRUE	igd
1488	Inflammatory bowel disease (FinnGen)	7	16365655	rs56815850	A	G	-0.0126	0.0355	0.7219	220279	0.08661	TRUE	igd
1489	Inflammatory bowel disease (FinnGen)	7	16377308	rs57381059	G	A	-0.01	0.0355	0.777401	220280	0.08649	TRUE	igd
1490	Inflammatory bowel disease (FinnGen)	7	16380806	rs9648214	C	T	-0.0102	0.0355	0.7742	220281	0.08647	TRUE	igd
1491	Inflammatory bowel disease (FinnGen)	7	16391588	rs55966090	C	T	-0.0158	0.0346	0.6483	220282	0.09137	TRUE	igd
1492	Inflammatory bowel disease (FinnGen)	7	16395343	rs10950613	G	A	-0.018	0.0346	0.6039	220283	0.09146	TRUE	igd
1493	Inflammatory bowel disease (FinnGen)	7	16397327	rs61227640	T	C	-0.0177	0.0346	0.6087	220284	0.09144	TRUE	igd
1494	Inflammatory bowel disease (FinnGen)	7	16397809	rs61391935	G	A	-0.0177	0.0346	0.6101	220285	0.09144	TRUE	igd
1495	Inflammatory bowel disease (FinnGen)	7	46778653	rs957755	G	T	-0.0078	0.0286	0.784099	220286	0.1395	TRUE	igd
1496	Inflammatory bowel disease (FinnGen)	4	1518194	rs60475440	T	C	0.0361	0.022	0.1011	220287	0.2821	TRUE	igd
1497	Inflammatory bowel disease (FinnGen)	4	1518999	rs55657163	G	A	0.0366	0.022	0.0965006	220288	0.2816	TRUE	igd
1498	Inflammatory bowel disease (FinnGen)	3	161567893	rs35286282	T	C	0.0402	0.0265	0.129	220289	0.1687	TRUE	igd
1499	Inflammatory bowel disease (FinnGen)	3	161570645	rs1972828	T	C	0.0402	0.0265	0.1295	220290	0.1687	TRUE	igd
1500	Inflammatory bowel disease (FinnGen)	3	161572825	rs1388714	A	G	0.0299	0.0276	0.2796	220291	0.1527	TRUE	igd
1501	Inflammatory bowel disease (FinnGen)	3	177498482	rs62282803	G	A	-0.0164	0.0303	0.5882	220292	0.126	TRUE	igd
1502	Inflammatory bowel disease (FinnGen)	6	105071380	rs7746459	T	A	0.0239	0.0241	0.3218	220293	0.2184	TRUE	igd
1503	Inflammatory bowel disease (FinnGen)	6	105079991	rs34592589	T	A	0.0191	0.0243	0.4318	220294	0.2151	TRUE	igd
1504	Inflammatory bowel disease (FinnGen)	6	105001420	rs34409173	A	G	0.0233	0.0223	0.2952	220295	0.2734	TRUE	igd
1505	Inflammatory bowel disease (FinnGen)	12	100268794	rs11110079	C	G	0.1038	0.2916	0.7219	220296	0.00123	TRUE	igd
1506	Inflammatory bowel disease (FinnGen)	12	100270531	rs114279530	G	A	0.002	0.0369	0.9577	220297	0.07974	TRUE	igd
1507	Inflammatory bowel disease (FinnGen)	12	100273666	rs75088533	C	T	0.0022	0.0369	0.9521	220298	0.07975	TRUE	igd
1508	Inflammatory bowel disease (FinnGen)	12	100292509	rs11110098	G	A	0.0261	0.0404	0.5179	220299	0.06535	TRUE	igd
1509	Inflammatory bowel disease (FinnGen)	12	100318294	rs10860539	C	T	0.026	0.0404	0.5205	220300	0.06544	TRUE	igd
1510	Inflammatory bowel disease (FinnGen)	12	100339180	rs7967270	A	C	0.0258	0.0404	0.5231	220301	0.06544	TRUE	igd
1511	Inflammatory bowel disease (FinnGen)	12	100356716	rs11110158	G	A	0.023	0.0477	0.6293	220302	0.04627	TRUE	igd
1512	Inflammatory bowel disease (FinnGen)	12	100365496	rs11110164	C	G	0.024	0.0404	0.552199	220303	0.06542	TRUE	igd
1513	Inflammatory bowel disease (FinnGen)	12	100423774	rs111326382	A	G	0.0261	0.0413	0.5274	220304	0.06207	TRUE	igd
1514	Inflammatory bowel disease (FinnGen)	12	100429535	rs11110204	A	G	0.052	0.0464	0.2625	220305	0.04823	TRUE	igd
1515	Inflammatory bowel disease (FinnGen)	12	100442373	rs12367656	T	C	0.0518	0.0464	0.264	220306	0.04824	TRUE	igd
1516	Inflammatory bowel disease (FinnGen)	12	100475367	rs7296331	C	T	0.05	0.0464	0.2809	220307	0.04824	TRUE	igd
1517	Inflammatory bowel disease (FinnGen)	12	100519182	rs74484094	C	T	0.0476	0.0464	0.305	220308	0.04809	TRUE	igd
1518	Inflammatory bowel disease (FinnGen)	12	100584014	rs11110281	C	T	0.0477	0.0464	0.304	220309	0.04808	TRUE	igd
1519	Inflammatory bowel disease (FinnGen)	12	100585338	rs76222580	T	A	0.0208	0.041	0.6122	220310	0.06267	TRUE	igd
1520	Inflammatory bowel disease (FinnGen)	12	100598179	rs11110288	C	T	0.0477	0.0464	0.3038	220311	0.04807	TRUE	igd
1521	Inflammatory bowel disease (FinnGen)	12	100604909	rs74476543	G	A	0.0208	0.041	0.6122	220312	0.06267	TRUE	igd
1522	Inflammatory bowel disease (FinnGen)	13	58511363	rs9537872	A	G	-0.0201	0.0201	0.3172	220313	0.4285	TRUE	igd
1523	Inflammatory bowel disease (FinnGen)	13	58568714	rs7986644	A	G	-0.0188	0.02	0.3478	220314	0.4285	TRUE	igd
1524	Inflammatory bowel disease (FinnGen)	13	58577548	rs9537910	A	G	-0.0189	0.0201	0.3452	220315	0.4284	TRUE	igd
1525	Inflammatory bowel disease (FinnGen)	13	58607843	rs1409526	A	G	-0.0185	0.0201	0.3564	220316	0.4286	TRUE	igd
1526	Inflammatory bowel disease (FinnGen)	13	58614187	rs7983206	T	C	-0.0184	0.0201	0.3581	220317	0.4286	TRUE	igd
1527	Inflammatory bowel disease (FinnGen)	12	100278654	rs80003643	T	C	-0.0012	0.0367	0.9749	220318	0.08037	TRUE	igd
1528	Inflammatory bowel disease (FinnGen)	12	100285942	rs11110092	C	T	0.0262	0.0404	0.516799	220319	0.06535	TRUE	igd
1529	Inflammatory bowel disease (FinnGen)	12	100307666	rs7308069	C	A	0.026	0.0404	0.5206	220320	0.06544	TRUE	igd
1530	Inflammatory bowel disease (FinnGen)	12	100315857	rs12370204	C	T	0.0269	0.0404	0.5054	220321	0.06536	TRUE	igd
1531	Inflammatory bowel disease (FinnGen)	12	100316441	rs11110129	A	G	0.026	0.0404	0.5206	220322	0.06544	TRUE	igd
1532	Inflammatory bowel disease (FinnGen)	12	100349422	rs75132655	T	G	0.0249	0.0404	0.5381	220323	0.06543	TRUE	igd
1533	Inflammatory bowel disease (FinnGen)	12	100358887	rs11110160	A	G	0.0241	0.0404	0.5513	220324	0.06543	TRUE	igd
1534	Inflammatory bowel disease (FinnGen)	12	100376184	rs11110171	G	A	0.0267	0.0413	0.5177	220325	0.06206	TRUE	igd
1535	Inflammatory bowel disease (FinnGen)	12	100400635	rs7306985	C	T	0.0262	0.0413	0.5254	220326	0.06207	TRUE	igd
1536	Inflammatory bowel disease (FinnGen)	12	100403186	rs11110184	A	G	0.0262	0.0413	0.5252	220327	0.06207	TRUE	igd
1537	Inflammatory bowel disease (FinnGen)	12	100417973	rs11110198	G	A	0.0262	0.0413	0.5252	220328	0.06206	TRUE	igd
1538	Inflammatory bowel disease (FinnGen)	12	100440509	rs12366744	T	A	0.0518	0.0464	0.2637	220329	0.04824	TRUE	igd
1539	Inflammatory bowel disease (FinnGen)	12	100482296	rs12368073	C	A	0.0498	0.0464	0.2826	220330	0.04824	TRUE	igd
1540	Inflammatory bowel disease (FinnGen)	12	100493492	rs11110235	T	C	0.0498	0.0464	0.2828	220331	0.04824	TRUE	igd
1541	Inflammatory bowel disease (FinnGen)	12	100514027	rs116172730	G	A	0.0476	0.0464	0.305	220332	0.04809	TRUE	igd
1542	Inflammatory bowel disease (FinnGen)	12	100523496	rs11110252	G	A	0.0208	0.041	0.6123	220333	0.06267	TRUE	igd
1543	Inflammatory bowel disease (FinnGen)	12	100580705	rs11837200	T	C	0.0477	0.0464	0.3041	220334	0.04808	TRUE	igd
1544	Inflammatory bowel disease (FinnGen)	10	28588408	rs7916740	C	T	-0.0012	0.0288	0.9677	220335	0.1382	TRUE	igd
1545	Inflammatory bowel disease (FinnGen)	11	4019788	rs11030569	T	A	-0.0176	0.0302	0.5597	220336	0.1274	TRUE	igd
1546	Inflammatory bowel disease (FinnGen)	9	104576030	rs2013563	T	C	-0.0201	0.0199	0.3131	220337	0.4782	TRUE	igd
1547	Inflammatory bowel disease (FinnGen)	9	104586122	rs2756907	T	C	-0.0202	0.0199	0.3095	220338	0.4783	TRUE	igd
1548	Inflammatory bowel disease (FinnGen)	9	104589180	rs9409346	T	A	-0.0191	0.0199	0.338	220339	0.4772	TRUE	igd
1549	Inflammatory bowel disease (FinnGen)	12	20378911	rs10841473	C	G	-0.0032	0.0236	0.8929	220340	0.2315	TRUE	igd
1550	Inflammatory bowel disease (FinnGen)	11	131649446	rs1918540	G	A	0.0145	0.0258	0.573499	220341	0.8135	TRUE	igd
1551	Inflammatory bowel disease (FinnGen)	13	58573937	rs7996696	G	A	-0.0188	0.02	0.3478	220342	0.4285	TRUE	igd
1552	Inflammatory bowel disease (FinnGen)	13	58623468	rs1409517	A	G	-0.0184	0.0201	0.3583	220343	0.4286	TRUE	igd
1553	Inflammatory bowel disease (FinnGen)	13	58625671	rs1575903	A	G	-0.0184	0.0201	0.3586	220344	0.4286	TRUE	igd
1554	Inflammatory bowel disease (FinnGen)	13	58637285	rs9537930	A	G	-0.0184	0.0201	0.36	220345	0.4286	TRUE	igd
1555	Inflammatory bowel disease (FinnGen)	13	58689340	rs2321387	A	G	-0.017	0.0201	0.3994	220346	0.4305	TRUE	igd
1556	Inflammatory bowel disease (FinnGen)	13	58533627	rs7326330	T	C	-0.0199	0.02	0.3207	220347	0.4288	TRUE	igd
1557	Inflammatory bowel disease (FinnGen)	13	58600727	rs9563571	T	C	-0.0184	0.0201	0.3597	220348	0.4286	TRUE	igd
1558	Inflammatory bowel disease (FinnGen)	13	58626484	rs7318351	A	T	-0.0184	0.0201	0.3582	220349	0.4286	TRUE	igd
1559	Inflammatory bowel disease (FinnGen)	13	58714835	rs9537948	G	A	-0.0181	0.0208	0.3845	220350	0.3598	TRUE	igd
1560	Inflammatory bowel disease (FinnGen)	13	58521633	rs980610	A	G	-0.0188	0.0201	0.3491	220351	0.4282	TRUE	igd
1561	Inflammatory bowel disease (FinnGen)	13	58564927	rs1036451	T	C	-0.0188	0.02	0.3478	220352	0.4285	TRUE	igd
1562	Inflammatory bowel disease (FinnGen)	13	58626247	rs35329616	C	T	-0.0184	0.0201	0.3582	220353	0.4286	TRUE	igd
1563	Inflammatory bowel disease (FinnGen)	13	58654345	rs1536384	T	C	-0.0172	0.0201	0.3913	220354	0.4267	TRUE	igd
1564	Inflammatory bowel disease (FinnGen)	15	86440997	rs4076415	T	G	0.022	0.0207	0.2887	220355	0.6307	TRUE	igd
1565	Inflammatory bowel disease (FinnGen)	16	81776815	rs11859935	G	A	0.0188	0.0212	0.375	220356	0.329	TRUE	igd
[truncated: 31 more rows]

## Sheet: Table S14
Table S14: Genetic variants used to instrument inflammatory bowel disease using IIBDGC GWAS data.
[truncated: 1,628 more rows]

[truncated: 6 more sheets: Table S15, Table S16, Table S17, Table S18, Table S19, Table S20]
